# Supplementary material for: Relation of atherogenic lipoproteins with estimated glomerular filtration rate decline: a longitudinal study
Source: BMC Nephrol. 2015 Aug 4;16:130. doi: 10.1186/s12882-015-0122-5 (PMC4545861; doi:10.1186/s12882-015-0122-5)
Supplement: Additional file 1: Table S1. — PDHS Dataset: This is the primary dataset from which statistical analyses were run to generate the data of this manuscript. (XLS 1658 kb) [file 12882_2015_122_MOESM1_ESM.xls]

## Sheet: Sheet1
ID	creat	baseline creat	ckdepinew	acr_mgg	incidentckd_code1	gender	race	age	acei_arb	spironolactone	ccb	betablock	diuretic	fibrate	bmi	wc	tc	hdl	ldldirect	tg	vldl	lpa	glucosemgdl	A1c	bun	statin	niacin	mswaist	apoc3	homa_ir	HTN	meansysbp	meandbp	alcohol	smoke	followuptime
1003	1	1	75.1646	1.64	1	1	1	71.42	1	0	1	1	0	0	24.5965	38	161	57	93	61	11	7	83	6.1	23	0	0	0		1.77272	1	109.5	62.5	3	1	0
1003	1.1	1	65.7399	1.64	1	1	1	71.42	1	0	1	1	0	0	24.5965	38	161	57	93	61	11	7	83	6.1	23	0	0	0		1.77272	1	109.5	62.5	3	1	2.66849
1003	1.1	1	65.4949	1.64	1	1	1	71.42	1	0	1	1	0	0	24.5965	38	161	57	93	61	11	7	83	6.1	23	0	0	0		1.77272	1	109.5	62.5	3	1	3.2
1003	1.2	1	58.5875	1.64	1	1	1	71.42	1	0	1	1	0	0	24.5965	38	161	57	93	61	11	7	83	6.1	23	0	0	0		1.77272	1	109.5	62.5	3	1	4.09041
1003	1.2	1	58.3691	1.64	1	1	1	71.42	1	0	1	1	0	0	24.5965	38	161	57	93	61	11	7	83	6.1	23	0	0	0		1.77272	1	109.5	62.5	3	1	4.62192
1003	1.2	1	58.1874	1.64	1	1	1	71.42	1	0	1	1	0	0	24.5965	38	161	57	93	61	11	7	83	6.1	23	0	0	0		1.77272	1	109.5	62.5	3	1	5.06575
1003	1.2	1	58.0297	1.64	1	1	1	71.42	1	0	1	1	0	0	24.5965	38	161	57	93	61	11	7	83	6.1	23	0	0	0		1.77272	1	109.5	62.5	3	1	5.45205
1003	1.1	1	64.2415	1.64	1	1	1	71.42	1	0	1	1	0	0	24.5965	38	161	57	93	61	11	7	83	6.1	23	0	0	0		1.77272	1	109.5	62.5	3	1	5.95069
1003	1.1	1	64.0021	1.64	1	1	1	71.42	1	0	1	1	0	0	24.5965	38	161	57	93	61	11	7	83	6.1	23	0	0	0		1.77272	1	109.5	62.5	3	1	6.48219
1003	1.2	1	57.2786	1.64	1	1	1	71.42	1	0	1	1	0	0	24.5965	38	161	57	93	61	11	7	83	6.1	23	0	0	0		1.77272	1	109.5	62.5	3	1	7.30685
1003	1.2	1	57.2323	1.64	1	1	1	71.42	1	0	1	1	0	0	24.5965	38	161	57	93	61	11	7	83	6.1	23	0	0	0		1.77272	1	109.5	62.5	3	1	7.42192
1003	1	1	71.3449	1.64	1	1	1	71.42	1	0	1	1	0	0	24.5965	38	161	57	93	61	11	7	83	6.1	23	0	0	0		1.77272	1	109.5	62.5	3	1	7.42466
1003	1.2	1	57.2268	1.64	1	1	1	71.42	1	0	1	1	0	0	24.5965	38	161	57	93	61	11	7	83	6.1	23	0	0	0		1.77272	1	109.5	62.5	3	1	7.43562
1003	1.2	1	57.2235	1.64	1	1	1	71.42	1	0	1	1	0	0	24.5965	38	161	57	93	61	11	7	83	6.1	23	0	0	0		1.77272	1	109.5	62.5	3	1	7.44384
1003	1.24	1	54.0403	1.64	1	1	1	71.42	1	0	1	1	0	0	24.5965	38	161	57	93	61	11	7	83	6.1	23	0	0	0		1.77272	1	109.5	62.5	3	1	9.94795
1003	1.01	1	68.1034	1.64	1	1	1	71.42	1	0	1	1	0	0	24.5965	38	161	57	93	61	11	7	83	6.1	23	0	0	0		1.77272	1	109.5	62.5	3	1	12.3315
1003	0.99	1	69.7649	1.64	1	1	1	71.42	1	0	1	1	0	0	24.5965	38	161	57	93	61	11	7	83	6.1	23	0	0	0		1.77272	1	109.5	62.5	3	1	12.3425
1004	1.1	1.1	77.6802	4.1	0	1	1	50.33	1	0	0	1	0	1	37.5177	48.25	209	31	112	238	66	7	93	5.6	13	0	0	1			1	124.5	78	0	0	0
1004	1.3	1.1	63.3484	4.1	0	1	1	50.33	1	0	0	1	0	1	37.5177	48.25	209	31	112	238	66	7	93	5.6	13	0	0	1			1	124.5	78	0	0	0.282192
1004	1.1	1.1	75.7929	4.1	0	1	1	50.33	1	0	0	1	0	1	37.5177	48.25	209	31	112	238	66	7	93	5.6	13	0	0	1			1	124.5	78	0	0	3.50137
1004	1.2	1.1	67.1397	4.1	0	1	1	50.33	1	0	0	1	0	1	37.5177	48.25	209	31	112	238	66	7	93	5.6	13	0	0	1			1	124.5	78	0	0	5.78356
1004	1.2	1.1	67.1384	4.1	0	1	1	50.33	1	0	0	1	0	1	37.5177	48.25	209	31	112	238	66	7	93	5.6	13	0	0	1			1	124.5	78	0	0	5.7863
1004	1.1	1.1	74.5846	4.1	0	1	1	50.33	1	0	0	1	0	1	37.5177	48.25	209	31	112	238	66	7	93	5.6	13	0	0	1			1	124.5	78	0	0	5.78904
1004	1.2	1.1	67.1049	4.1	0	1	1	50.33	1	0	0	1	0	1	37.5177	48.25	209	31	112	238	66	7	93	5.6	13	0	0	1			1	124.5	78	0	0	5.85753
1004	1.2	1.1	66.9784	4.1	0	1	1	50.33	1	0	0	1	0	1	37.5177	48.25	209	31	112	238	66	7	93	5.6	13	0	0	1			1	124.5	78	0	0	6.12603
1005	0.7	0.7	97.6138	7.6	0	0	1	54.89	0	0	0	0	0	0	27.7128	37	261	35	107	552	119	7	139	7.9	11	0	0	1		9.99084	0	119.5	80	1	0	0
1005	0.8	0.7	81.8631	7.6	0	0	1	54.89	0	0	0	0	0	0	27.7128	37	261	35	107	552	119	7	139	7.9	11	0	0	1		9.99084	0	119.5	80	1	0	2.06849
1005	0.8	0.7	81.1088	7.6	0	0	1	54.89	0	0	0	0	0	0	27.7128	37	261	35	107	552	119	7	139	7.9	11	0	0	1		9.99084	0	119.5	80	1	0	3.3863
1005	0.8	0.7	79.6992	7.6	0	0	1	54.89	0	0	0	0	0	0	27.7128	37	261	35	107	552	119	7	139	7.9	11	0	0	1		9.99084	0	119.5	80	1	0	5.88219
1005	0.8	0.7	79.5796	7.6	0	0	1	54.89	0	0	0	0	0	0	27.7128	37	261	35	107	552	119	7	139	7.9	11	0	0	1		9.99084	0	119.5	80	1	0	6.09589
1005	0.8	0.7	79.3808	7.6	0	0	1	54.89	0	0	0	0	0	0	27.7128	37	261	35	107	552	119	7	139	7.9	11	0	0	1		9.99084	0	119.5	80	1	0	6.45205
1005	0.79	0.7	78.3053	7.6	0	0	1	54.89	0	0	0	0	0	0	27.7128	37	261	35	107	552	119	7	139	7.9	11	0	0	1		9.99084	0	119.5	80	1	0	10.5589
1010	0.8	0.8	81.6899	4.7	0	0	1	57.26	0	0	0	1	0	0	46.3403	52	199	45	118	140	36	13	75	6.3	12	1	0	1			1	109.5	70	1	0	0
1010	0.7	0.8	94.4735	4.7	0	0	1	57.26	0	0	0	1	0	0	46.3403	52	199	45	118	140	36	13	75	6.3	12	1	0	1			1	109.5	70	1	0	2.28493
1010	0.7	0.8	94.3191	4.7	0	0	1	57.26	0	0	0	1	0	0	46.3403	52	199	45	118	140	36	13	75	6.3	12	1	0	1			1	109.5	70	1	0	2.51781
1010	0.8	0.8	80.1328	4.7	0	0	1	57.26	0	0	0	1	0	0	46.3403	52	199	45	118	140	36	13	75	6.3	12	1	0	1			1	109.5	70	1	0	2.73973
1010	0.8	0.8	80.0511	4.7	0	0	1	57.26	0	0	0	1	0	0	46.3403	52	199	45	118	140	36	13	75	6.3	12	1	0	1			1	109.5	70	1	0	2.88493
1010	0.8	0.8	80.0496	4.7	0	0	1	57.26	0	0	0	1	0	0	46.3403	52	199	45	118	140	36	13	75	6.3	12	1	0	1			1	109.5	70	1	0	2.88767
1010	0.8	0.8	79.8388	4.7	0	0	1	57.26	0	0	0	1	0	0	46.3403	52	199	45	118	140	36	13	75	6.3	12	1	0	1			1	109.5	70	1	0	3.26301
1010	0.8	0.8	79.8265	4.7	0	0	1	57.26	0	0	0	1	0	0	46.3403	52	199	45	118	140	36	13	75	6.3	12	1	0	1			1	109.5	70	1	0	3.28493
1010	0.7	0.8	93.7761	4.7	0	0	1	57.26	0	0	0	1	0	0	46.3403	52	199	45	118	140	36	13	75	6.3	12	1	0	1			1	109.5	70	1	0	3.33973
1010	0.6	0.8	98.6509	4.7	0	0	1	57.26	0	0	0	1	0	0	46.3403	52	199	45	118	140	36	13	75	6.3	12	1	0	1			1	109.5	70	1	0	3.34521
1010	0.5	0.8	104.747	4.7	0	0	1	57.26	0	0	0	1	0	0	46.3403	52	199	45	118	140	36	13	75	6.3	12	1	0	1			1	109.5	70	1	0	3.34795
1010	0.6	0.8	98.6471	4.7	0	0	1	57.26	0	0	0	1	0	0	46.3403	52	199	45	118	140	36	13	75	6.3	12	1	0	1			1	109.5	70	1	0	3.35068
1010	0.6	0.8	98.6452	4.7	0	0	1	57.26	0	0	0	1	0	0	46.3403	52	199	45	118	140	36	13	75	6.3	12	1	0	1			1	109.5	70	1	0	3.35342
1010	0.6	0.8	98.6433	4.7	0	0	1	57.26	0	0	0	1	0	0	46.3403	52	199	45	118	140	36	13	75	6.3	12	1	0	1			1	109.5	70	1	0	3.35616
1010	0.6	0.8	98.6414	4.7	0	0	1	57.26	0	0	0	1	0	0	46.3403	52	199	45	118	140	36	13	75	6.3	12	1	0	1			1	109.5	70	1	0	3.3589
1010	0.7	0.8	93.7274	4.7	0	0	1	57.26	0	0	0	1	0	0	46.3403	52	199	45	118	140	36	13	75	6.3	12	1	0	1			1	109.5	70	1	0	3.4137
1010	0.7	0.8	93.0588	4.7	0	0	1	57.26	0	0	0	1	0	0	46.3403	52	199	45	118	140	36	13	75	6.3	12	1	0	1			1	109.5	70	1	0	4.43288
1010	0.7	0.8	92.9603	4.7	0	0	1	57.26	0	0	0	1	0	0	46.3403	52	199	45	118	140	36	13	75	6.3	12	1	0	1			1	109.5	70	1	0	4.58356
1010	0.7	0.8	92.8494	4.7	0	0	1	57.26	0	0	0	1	0	0	46.3403	52	199	45	118	140	36	13	75	6.3	12	1	0	1			1	109.5	70	1	0	4.75342
1010	0.7	0.8	92.8352	4.7	0	0	1	57.26	0	0	0	1	0	0	46.3403	52	199	45	118	140	36	13	75	6.3	12	1	0	1			1	109.5	70	1	0	4.77534
1010	0.6	0.8	97.661	4.7	0	0	1	57.26	0	0	0	1	0	0	46.3403	52	199	45	118	140	36	13	75	6.3	12	1	0	1			1	109.5	70	1	0	4.78082
1010	0.6	0.8	97.6591	4.7	0	0	1	57.26	0	0	0	1	0	0	46.3403	52	199	45	118	140	36	13	75	6.3	12	1	0	1			1	109.5	70	1	0	4.78356
1010	0.8	0.8	78.622	4.7	0	0	1	57.26	0	0	0	1	0	0	46.3403	52	199	45	118	140	36	13	75	6.3	12	1	0	1			1	109.5	70	1	0	5.44932
1010	0.61	0.8	94.1425	4.7	0	0	1	57.26	0	0	0	1	0	0	46.3403	52	199	45	118	140	36	13	75	6.3	12	1	0	1			1	109.5	70	1	0	9.23014
1010	0.68	0.8	90.8355	4.7	0	0	1	57.26	0	0	0	1	0	0	46.3403	52	199	45	118	140	36	13	75	6.3	12	1	0	1			1	109.5	70	1	0	9.23288
1010	0.54	0.8	97.9907	4.7	0	0	1	57.26	0	0	0	1	0	0	46.3403	52	199	45	118	140	36	13	75	6.3	12	1	0	1			1	109.5	70	1	0	9.23562
1010	0.6	0.8	94.6504	4.7	0	0	1	57.26	0	0	0	1	0	0	46.3403	52	199	45	118	140	36	13	75	6.3	12	1	0	1			1	109.5	70	1	0	9.23836
1010	0.6	0.8	94.6449	4.7	0	0	1	57.26	0	0	0	1	0	0	46.3403	52	199	45	118	140	36	13	75	6.3	12	1	0	1			1	109.5	70	1	0	9.24658
1010	0.51	0.8	99.8413	4.7	0	0	1	57.26	0	0	0	1	0	0	46.3403	52	199	45	118	140	36	13	75	6.3	12	1	0	1			1	109.5	70	1	0	9.24932
1010	0.55	0.8	97.386	4.7	0	0	1	57.26	0	0	0	1	0	0	46.3403	52	199	45	118	140	36	13	75	6.3	12	1	0	1			1	109.5	70	1	0	9.25753
1010	0.61	0.8	93.4763	4.7	0	0	1	57.26	0	0	0	1	0	0	46.3403	52	199	45	118	140	36	13	75	6.3	12	1	0	1			1	109.5	70	1	0	10.2411
1010	0.49	0.8	100.46	4.7	0	0	1	57.26	0	0	0	1	0	0	46.3403	52	199	45	118	140	36	13	75	6.3	12	1	0	1			1	109.5	70	1	0	10.2438
1010	0.52	0.8	98.5129	4.7	0	0	1	57.26	0	0	0	1	0	0	46.3403	52	199	45	118	140	36	13	75	6.3	12	1	0	1			1	109.5	70	1	0	10.2466
1010	0.59	0.8	94.5017	4.7	0	0	1	57.26	0	0	0	1	0	0	46.3403	52	199	45	118	140	36	13	75	6.3	12	1	0	1			1	109.5	70	1	0	10.2493
1010	0.57	0.8	95.5745	4.7	0	0	1	57.26	0	0	0	1	0	0	46.3403	52	199	45	118	140	36	13	75	6.3	12	1	0	1			1	109.5	70	1	0	10.2575
1010	0.63	0.8	92.477	4.7	0	0	1	57.26	0	0	0	1	0	0	46.3403	52	199	45	118	140	36	13	75	6.3	12	1	0	1			1	109.5	70	1	0	10.2603
1010	0.79	0.8	77.0806	4.7	0	0	1	57.26	0	0	0	1	0	0	46.3403	52	199	45	118	140	36	13	75	6.3	12	1	0	1			1	109.5	70	1	0	10.4329
1010	0.53	0.8	97.7676	4.7	0	0	1	57.26	0	0	0	1	0	0	46.3403	52	199	45	118	140	36	13	75	6.3	12	1	0	1			1	109.5	70	1	0	10.4356
1010	0.5	0.8	99.658	4.7	0	0	1	57.26	0	0	0	1	0	0	46.3403	52	199	45	118	140	36	13	75	6.3	12	1	0	1			1	109.5	70	1	0	10.4384
1010	0.5	0.8	99.5334	4.7	0	0	1	57.26	0	0	0	1	0	0	46.3403	52	199	45	118	140	36	13	75	6.3	12	1	0	1			1	109.5	70	1	0	10.6164
1010	0.47	0.8	101.578	4.7	0	0	1	57.26	0	0	0	1	0	0	46.3403	52	199	45	118	140	36	13	75	6.3	12	1	0	1			1	109.5	70	1	0	10.6192
1010	0.52	0.8	98.2535	4.7	0	0	1	57.26	0	0	0	1	0	0	46.3403	52	199	45	118	140	36	13	75	6.3	12	1	0	1			1	109.5	70	1	0	10.6219
1010	0.54	0.8	97.0392	4.7	0	0	1	57.26	0	0	0	1	0	0	46.3403	52	199	45	118	140	36	13	75	6.3	12	1	0	1			1	109.5	70	1	0	10.6247
1010	0.63	0.8	92.2388	4.7	0	0	1	57.26	0	0	0	1	0	0	46.3403	52	199	45	118	140	36	13	75	6.3	12	1	0	1			1	109.5	70	1	0	10.6274
1010	0.6	0.8	93.7295	4.7	0	0	1	57.26	0	0	0	1	0	0	46.3403	52	199	45	118	140	36	13	75	6.3	12	1	0	1			1	109.5	70	1	0	10.6301
1011	1	1	96.2025	4	0	1	1	36.29	0	0	0	0	0	0	33.0172	41.25	121	25	59	179	37	11	28	5.4	14	0	0	1		1.81274	0	131.5	81	1	0	0
1011	1.1	1	84.9207	4	0	1	1	36.29	0	0	0	0	0	0	33.0172	41.25	121	25	59	179	37	11	28	5.4	14	0	0	1		1.81274	0	131.5	81	1	0	1.35342
1011	1	1	94.7819	4	0	1	1	36.29	0	0	0	0	0	0	33.0172	41.25	121	25	59	179	37	11	28	5.4	14	0	0	1		1.81274	0	131.5	81	1	0	2.11781
1011	1.2	1	75.8316	4	0	1	1	36.29	0	0	0	0	0	0	33.0172	41.25	121	25	59	179	37	11	28	5.4	14	0	0	1		1.81274	0	131.5	81	1	0	2.49315
1011	1.1	1	83.9199	4	0	1	1	36.29	0	0	0	0	0	0	33.0172	41.25	121	25	59	179	37	11	28	5.4	14	0	0	1		1.81274	0	131.5	81	1	0	3.0411
1011	1.2	1	75.1459	4	0	1	1	36.29	0	0	0	0	0	0	33.0172	41.25	121	25	59	179	37	11	28	5.4	14	0	0	1		1.81274	0	131.5	81	1	0	3.7863
1011	1	1	93.1974	4	0	1	1	36.29	0	0	0	0	0	0	33.0172	41.25	121	25	59	179	37	11	28	5.4	14	0	0	1		1.81274	0	131.5	81	1	0	4.51781
1011	1.1	1	82.8496	4	0	1	1	36.29	0	0	0	0	0	0	33.0172	41.25	121	25	59	179	37	11	28	5.4	14	0	0	1		1.81274	0	131.5	81	1	0	4.86849
1011	1.2	1	73.8058	4	0	1	1	36.29	0	0	0	0	0	0	33.0172	41.25	121	25	59	179	37	11	28	5.4	14	0	0	1		1.81274	0	131.5	81	1	0	6.34795
1011	1.17	1	74.9011	4	0	1	1	36.29	0	0	0	0	0	0	33.0172	41.25	121	25	59	179	37	11	28	5.4	14	0	0	1		1.81274	0	131.5	81	1	0	8.60822
1011	1.1	1	80.6999	4	0	1	1	36.29	0	0	0	0	0	0	33.0172	41.25	121	25	59	179	37	11	28	5.4	14	0	0	1		1.81274	0	131.5	81	1	0	8.61096
1012	0.8	0.8	109.024	313.6	0	1	2	64.51	1	0	1	0	1	0	38.8595	48	207	64	133	59	10	99	127	6.3	11	1	0	1		4.97025	1	125	80	4	0	0
1012	0.7	0.8	113.747	313.6	0	1	2	64.51	1	0	1	0	1	0	38.8595	48	207	64	133	59	10	99	127	6.3	11	1	0	1		4.97025	1	125	80	4	0	1.77534
1012	0.9	0.8	102.143	313.6	0	1	2	64.51	1	0	1	0	1	0	38.8595	48	207	64	133	59	10	99	127	6.3	11	1	0	1		4.97025	1	125	80	4	0	2.38904
1012	0.9	0.8	102.014	313.6	0	1	2	64.51	1	0	1	0	1	0	38.8595	48	207	64	133	59	10	99	127	6.3	11	1	0	1		4.97025	1	125	80	4	0	2.56986
1012	1	0.8	89.1857	313.6	0	1	2	64.51	1	0	1	0	1	0	38.8595	48	207	64	133	59	10	99	127	6.3	11	1	0	1		4.97025	1	125	80	4	0	3.56712
1012	0.8	0.8	106.185	313.6	0	1	2	64.51	1	0	1	0	1	0	38.8595	48	207	64	133	59	10	99	127	6.3	11	1	0	1		4.97025	1	125	80	4	0	3.75616
1012	1	0.8	88.4337	313.6	0	1	2	64.51	1	0	1	0	1	0	38.8595	48	207	64	133	59	10	99	127	6.3	11	1	0	1		4.97025	1	125	80	4	0	4.7726
1012	0.9	0.8	100.434	313.6	0	1	2	64.51	1	0	1	0	1	0	38.8595	48	207	64	133	59	10	99	127	6.3	11	1	0	1		4.97025	1	125	80	4	0	4.79178
1012	1	0.8	88.0329	313.6	0	1	2	64.51	1	0	1	0	1	0	38.8595	48	207	64	133	59	10	99	127	6.3	11	1	0	1		4.97025	1	125	80	4	0	5.41918
1012	1.3	0.8	63.8188	313.6	0	1	2	64.51	1	0	1	0	1	0	38.8595	48	207	64	133	59	10	99	127	6.3	11	1	0	1		4.97025	1	125	80	4	0	6.05479
1012	1.1	0.8	78.0479	313.6	0	1	2	64.51	1	0	1	0	1	0	38.8595	48	207	64	133	59	10	99	127	6.3	11	1	0	1		4.97025	1	125	80	4	0	6.15342
1012	0.9	0.8	99.3477	313.6	0	1	2	64.51	1	0	1	0	1	0	38.8595	48	207	64	133	59	10	99	127	6.3	11	1	0	1		4.97025	1	125	80	4	0	6.33973
1012	0.7	0.8	110.113	313.6	0	1	2	64.51	1	0	1	0	1	0	38.8595	48	207	64	133	59	10	99	127	6.3	11	1	0	1		4.97025	1	125	80	4	0	6.39726
1012	0.8	0.8	104.207	313.6	0	1	2	64.51	1	0	1	0	1	0	38.8595	48	207	64	133	59	10	99	127	6.3	11	1	0	1		4.97025	1	125	80	4	0	6.43288
1012	0.7	0.8	110.084	313.6	0	1	2	64.51	1	0	1	0	1	0	38.8595	48	207	64	133	59	10	99	127	6.3	11	1	0	1		4.97025	1	125	80	4	0	6.43562
1012	0.8	0.8	104.203	313.6	0	1	2	64.51	1	0	1	0	1	0	38.8595	48	207	64	133	59	10	99	127	6.3	11	1	0	1		4.97025	1	125	80	4	0	6.43836
1012	0.98	0.8	88.3216	313.6	0	1	2	64.51	1	0	1	0	1	0	38.8595	48	207	64	133	59	10	99	127	6.3	11	1	0	1		4.97025	1	125	80	4	0	8.43014
1012	0.66	0.8	111.207	313.6	0	1	2	64.51	1	0	1	0	1	0	38.8595	48	207	64	133	59	10	99	127	6.3	11	1	0	1		4.97025	1	125	80	4	0	8.43288
1012	0.83	0.8	101.208	313.6	0	1	2	64.51	1	0	1	0	1	0	38.8595	48	207	64	133	59	10	99	127	6.3	11	1	0	1		4.97025	1	125	80	4	0	8.43562
1012	0.78	0.8	103.824	313.6	0	1	2	64.51	1	0	1	0	1	0	38.8595	48	207	64	133	59	10	99	127	6.3	11	1	0	1		4.97025	1	125	80	4	0	8.43836
1012	0.68	0.8	109.841	313.6	0	1	2	64.51	1	0	1	0	1	0	38.8595	48	207	64	133	59	10	99	127	6.3	11	1	0	1		4.97025	1	125	80	4	0	8.44658
1012	0.74	0.8	106.087	313.6	0	1	2	64.51	1	0	1	0	1	0	38.8595	48	207	64	133	59	10	99	127	6.3	11	1	0	1		4.97025	1	125	80	4	0	8.44932
1012	0.86	0.8	99.7306	313.6	0	1	2	64.51	1	0	1	0	1	0	38.8595	48	207	64	133	59	10	99	127	6.3	11	1	0	1		4.97025	1	125	80	4	0	8.45205
1015	0.8	0.8	97.6973	6.4	1	1	1	59.12	1	0	0	0	0	1	29.1278	41	332	26	196	355	110	73	116	7.1	19	0	0	1		2.97017	1	152.5	79	1	1	0
1015	1.3	0.8	57.8527	6.4	1	1	1	59.12	1	0	0	0	0	1	29.1278	41	332	26	196	355	110	73	116	7.1	19	0	0	1		2.97017	1	152.5	79	1	1	4.41096
1018	0.7	0.7	95.7731	4.53	0	0	1	57.6	0	0	0	0	0	0	32.0082	29	189	96	82	46	11	14	127	7.1	10	0	0	0		1.35467	0	128.5	73	2	0	0
1018	0.8	0.7	80.1697	4.53	0	0	1	57.6	0	0	0	0	0	0	32.0082	29	189	96	82	46	11	14	127	7.1	10	0	0	0		1.35467	0	128.5	73	2	0	2.33425
1018	0.8	0.7	78.2656	4.53	0	0	1	57.6	0	0	0	0	0	0	32.0082	29	189	96	82	46	11	14	127	7.1	10	0	0	0		1.35467	0	128.5	73	2	0	5.75616
1018	0.8	0.7	77.8749	4.53	0	0	1	57.6	0	0	0	0	0	0	32.0082	29	189	96	82	46	11	14	127	7.1	10	0	0	0		1.35467	0	128.5	73	2	0	6.46849
1018		0.7		4.53	0	0	1	57.6	0	0	0	0	0	0	32.0082	29	189	96	82	46	11	14	127	7.1	10	0	0	0		1.35467	0	128.5	73	2	0	8.03562
1018		0.7		4.53	0	0	1	57.6	0	0	0	0	0	0	32.0082	29	189	96	82	46	11	14	127	7.1	10	0	0	0		1.35467	0	128.5	73	2	0	9.51781
1018	0.67	0.7	89.2656	4.53	0	0	1	57.6	0	0	0	0	0	0	32.0082	29	189	96	82	46	11	14	127	7.1	10	0	0	0		1.35467	0	128.5	73	2	0	12.0685
1019	0.8	0.8	102.369	20.8	0	1	1	52.47	0	0	1	0	0	0	33.6956	45	208	70	119	80	19	14	139	6.7	15	1	0	1		18.0014	1	146.5	89.5	1	0	0
1019	0.9	0.8	97.4642	20.8	0	1	1	52.47	0	0	1	0	0	0	33.6956	45	208	70	119	80	19	14	139	6.7	15	1	0	1		18.0014	1	146.5	89.5	1	0	0.0986301
1019	0.9	0.8	97.202	20.8	0	1	1	52.47	0	0	1	0	0	0	33.6956	45	208	70	119	80	19	14	139	6.7	15	1	0	1		18.0014	1	146.5	89.5	1	0	0.482192
1019	0.9	0.8	96.6815	20.8	0	1	1	52.47	0	0	1	0	0	0	33.6956	45	208	70	119	80	19	14	139	6.7	15	1	0	1		18.0014	1	146.5	89.5	1	0	1.24658
1019	1	0.8	84.966	20.8	0	1	1	52.47	0	0	1	0	0	0	33.6956	45	208	70	119	80	19	14	139	6.7	15	1	0	1		18.0014	1	146.5	89.5	1	0	1.50137
1019	1	0.8	84.801	20.8	0	1	1	52.47	0	0	1	0	0	0	33.6956	45	208	70	119	80	19	14	139	6.7	15	1	0	1		18.0014	1	146.5	89.5	1	0	1.77808
1019	0.9	0.8	96.1711	20.8	0	1	1	52.47	0	0	1	0	0	0	33.6956	45	208	70	119	80	19	14	139	6.7	15	1	0	1		18.0014	1	146.5	89.5	1	0	2
1019	1	0.8	84.5207	20.8	0	1	1	52.47	0	0	1	0	0	0	33.6956	45	208	70	119	80	19	14	139	6.7	15	1	0	1		18.0014	1	146.5	89.5	1	0	2.24932
1019	1.2	0.8	67.721	20.8	0	1	1	52.47	0	0	1	0	0	0	33.6956	45	208	70	119	80	19	14	139	6.7	15	1	0	1		18.0014	1	146.5	89.5	1	0	2.41644
1019	1.2	0.8	67.6038	20.8	0	1	1	52.47	0	0	1	0	0	0	33.6956	45	208	70	119	80	19	14	139	6.7	15	1	0	1		18.0014	1	146.5	89.5	1	0	2.66301
1019	1	0.8	83.8758	20.8	0	1	1	52.47	0	0	1	0	0	0	33.6956	45	208	70	119	80	19	14	139	6.7	15	1	0	1		18.0014	1	146.5	89.5	1	0	3.33973
1019	1	0.8	83.7323	20.8	0	1	1	52.47	0	0	1	0	0	0	33.6956	45	208	70	119	80	19	14	139	6.7	15	1	0	1		18.0014	1	146.5	89.5	1	0	3.58356
1019	1.1	0.8	74.4869	20.8	0	1	1	52.47	0	0	1	0	0	0	33.6956	45	208	70	119	80	19	14	139	6.7	15	1	0	1		18.0014	1	146.5	89.5	1	0	3.83562
1019	1	0.8	83.4459	20.8	0	1	1	52.47	0	0	1	0	0	0	33.6956	45	208	70	119	80	19	14	139	6.7	15	1	0	1		18.0014	1	146.5	89.5	1	0	4.07123
1019	1	0.8	83.2999	20.8	0	1	1	52.47	0	0	1	0	0	0	33.6956	45	208	70	119	80	19	14	139	6.7	15	1	0	1		18.0014	1	146.5	89.5	1	0	4.32055
1019	1	0.8	83.1813	20.8	0	1	1	52.47	0	0	1	0	0	0	33.6956	45	208	70	119	80	19	14	139	6.7	15	1	0	1		18.0014	1	146.5	89.5	1	0	4.52329
1019	1	0.8	83.1605	20.8	0	1	1	52.47	0	0	1	0	0	0	33.6956	45	208	70	119	80	19	14	139	6.7	15	1	0	1		18.0014	1	146.5	89.5	1	0	4.5589
1019	1.1	0.8	73.9342	20.8	0	1	1	52.47	0	0	1	0	0	0	33.6956	45	208	70	119	80	19	14	139	6.7	15	1	0	1		18.0014	1	146.5	89.5	1	0	4.89589
1019	1.1	0.8	73.7963	20.8	0	1	1	52.47	0	0	1	0	0	0	33.6956	45	208	70	119	80	19	14	139	6.7	15	1	0	1		18.0014	1	146.5	89.5	1	0	5.16164
1019	0.9	0.8	93.8689	20.8	0	1	1	52.47	0	0	1	0	0	0	33.6956	45	208	70	119	80	19	14	139	6.7	15	1	0	1		18.0014	1	146.5	89.5	1	0	5.44932
1019	0.9	0.8	93.793	20.8	0	1	1	52.47	0	0	1	0	0	0	33.6956	45	208	70	119	80	19	14	139	6.7	15	1	0	1		18.0014	1	146.5	89.5	1	0	5.56438
1019	1	0.8	82.4244	20.8	0	1	1	52.47	0	0	1	0	0	0	33.6956	45	208	70	119	80	19	14	139	6.7	15	1	0	1		18.0014	1	146.5	89.5	1	0	5.82466
1019	1	0.8	82.3768	20.8	0	1	1	52.47	0	0	1	0	0	0	33.6956	45	208	70	119	80	19	14	139	6.7	15	1	0	1		18.0014	1	146.5	89.5	1	0	5.90685
1019	1.2	0.8	66.0185	20.8	0	1	1	52.47	0	0	1	0	0	0	33.6956	45	208	70	119	80	19	14	139	6.7	15	1	0	1		18.0014	1	146.5	89.5	1	0	6.0411
1019	1	0.8	82.296	20.8	0	1	1	52.47	0	0	1	0	0	0	33.6956	45	208	70	119	80	19	14	139	6.7	15	1	0	1		18.0014	1	146.5	89.5	1	0	6.04658
1019	1	0.8	82.2738	20.8	0	1	1	52.47	0	0	1	0	0	0	33.6956	45	208	70	119	80	19	14	139	6.7	15	1	0	1		18.0014	1	146.5	89.5	1	0	6.08493
1019	1	0.8	82.1204	20.8	0	1	1	52.47	0	0	1	0	0	0	33.6956	45	208	70	119	80	19	14	139	6.7	15	1	0	1		18.0014	1	146.5	89.5	1	0	6.35069
1019	1.1	0.8	73.0348	20.8	0	1	1	52.47	0	0	1	0	0	0	33.6956	45	208	70	119	80	19	14	139	6.7	15	1	0	1		18.0014	1	146.5	89.5	1	0	6.63836
1019	0.9	0.8	93.038	20.8	0	1	1	52.47	0	0	1	0	0	0	33.6956	45	208	70	119	80	19	14	139	6.7	15	1	0	1		18.0014	1	146.5	89.5	1	0	6.71507
1019	0.9	0.8	93.0308	20.8	0	1	1	52.47	0	0	1	0	0	0	33.6956	45	208	70	119	80	19	14	139	6.7	15	1	0	1		18.0014	1	146.5	89.5	1	0	6.72603
1019	1	0.8	81.8711	20.8	0	1	1	52.47	0	0	1	0	0	0	33.6956	45	208	70	119	80	19	14	139	6.7	15	1	0	1		18.0014	1	146.5	89.5	1	0	6.78356
1019	1	0.8	81.3152	20.8	0	1	1	52.47	0	0	1	0	0	0	33.6956	45	208	70	119	80	19	14	139	6.7	15	1	0	1		18.0014	1	146.5	89.5	1	0	7.75342
1019	1.4	0.8	54.0652	20.8	0	1	1	52.47	0	0	1	0	0	0	33.6956	45	208	70	119	80	19	14	139	6.7	15	1	0	1		18.0014	1	146.5	89.5	1	0	7.94521
1019	1.21	0.8	63.3372	20.8	0	1	1	52.47	0	0	1	0	0	0	33.6956	45	208	70	119	80	19	14	139	6.7	15	1	0	1		18.0014	1	146.5	89.5	1	0	10.5151
1019	0.99	0.8	79.9609	20.8	0	1	1	52.47	0	0	1	0	0	0	33.6956	45	208	70	119	80	19	14	139	6.7	15	1	0	1		18.0014	1	146.5	89.5	1	0	11.874
1019	0.98	0.8	80.9469	20.8	0	1	1	52.47	0	0	1	0	0	0	33.6956	45	208	70	119	80	19	14	139	6.7	15	1	0	1		18.0014	1	146.5	89.5	1	0	11.8767
1024	0.9	0.9	70.8476	2.5	0	0	1	57.26	0	0	0	0	0	0	34.8082	31.5	169	75	82	74	12	7	231	6.8	12	0	0	0		4.27207	0	101.5	52	0	1	0
1024	0.95	0.9	62.1061	2.5	0	0	1	57.26	0	0	0	0	0	0	34.8082	31.5	169	75	82	74	12	7	231	6.8	12	0	0	0		4.27207	0	101.5	52	0	1	9.4411
1024	0.93	0.9	63.5261	2.5	0	0	1	57.26	0	0	0	0	0	0	34.8082	31.5	169	75	82	74	12	7	231	6.8	12	0	0	0		4.27207	0	101.5	52	0	1	9.88493
1024		0.9		2.5	0	0	1	57.26	0	0	0	0	0	0	34.8082	31.5	169	75	82	74	12	7	231	6.8	12	0	0	0		4.27207	0	101.5	52	0	1	10.1808
1024		0.9		2.5	0	0	1	57.26	0	0	0	0	0	0	34.8082	31.5	169	75	82	74	12	7	231	6.8	12	0	0	0		4.27207	0	101.5	52	0	1	10.8932
1024		0.9		2.5	0	0	1	57.26	0	0	0	0	0	0	34.8082	31.5	169	75	82	74	12	7	231	6.8	12	0	0	0		4.27207	0	101.5	52	0	1	11.3671
1024	0.97	0.9	59.6463	2.5	0	0	1	57.26	0	0	0	0	0	0	34.8082	31.5	169	75	82	74	12	7	231	6.8	12	0	0	0		4.27207	0	101.5	52	0	1	11.6082
1025	0.9	0.9	99.4342	1.16	1	1	1	49.72	1	0	0	0	1	0	41.2791	51.5	173	43	97	106	33	7	50	5.8	20	0	0	1		2.17037	1	123	69	0	0	0
1025	1.7	0.9	45.191	1.16	1	1	1	49.72	1	0	0	0	1	0	41.2791	51.5	173	43	97	106	33	7	50	5.8	20	0	0	1		2.17037	1	123	69	0	0	2.80274
1025	1.65	0.9	44.4452	1.16	1	1	1	49.72	1	0	0	0	1	0	41.2791	51.5	173	43	97	106	33	7	50	5.8	20	0	0	1		2.17037	1	123	69	0	0	10.3096
1025	1.55	0.9	47.91	1.16	1	1	1	49.72	1	0	0	0	1	0	41.2791	51.5	173	43	97	106	33	7	50	5.8	20	0	0	1		2.17037	1	123	69	0	0	10.3836
1025	1.68	0.9	43.4415	1.16	1	1	1	49.72	1	0	0	0	1	0	41.2791	51.5	173	43	97	106	33	7	50	5.8	20	0	0	1		2.17037	1	123	69	0	0	10.4603
1025	1.76	0.9	41.0648	1.16	1	1	1	49.72	1	0	0	0	1	0	41.2791	51.5	173	43	97	106	33	7	50	5.8	20	0	0	1		2.17037	1	123	69	0	0	10.463
1030	0.9	0.9	96.8491	7.7	0	1	3	53.47	1	0	0	0	0	0	28.2749	37	147	23	74	233	50	8	112	9.5	17	0	0	0		9.88089	1	127.5	80	1	1	0
1030	0.7	0.9	106.312	7.7	0	1	3	53.47	1	0	0	0	0	0	28.2749	37	147	23	74	233	50	8	112	9.5	17	0	0	0		9.88089	1	127.5	80	1	1	1.43288
1030	0.9	0.9	95.4042	7.7	0	1	3	53.47	1	0	0	0	0	0	28.2749	37	147	23	74	233	50	8	112	9.5	17	0	0	0		9.88089	1	127.5	80	1	1	2.13973
1030	1	0.9	83.8322	7.7	0	1	3	53.47	1	0	0	0	0	0	28.2749	37	147	23	74	233	50	8	112	9.5	17	0	0	0		9.88089	1	127.5	80	1	1	2.4137
1030	1	0.9	83.6855	7.7	0	1	3	53.47	1	0	0	0	0	0	28.2749	37	147	23	74	233	50	8	112	9.5	17	0	0	0		9.88089	1	127.5	80	1	1	2.66301
1030	1.1	0.9	74.4153	7.7	0	1	3	53.47	1	0	0	0	0	0	28.2749	37	147	23	74	233	50	8	112	9.5	17	0	0	0		9.88089	1	127.5	80	1	1	2.9726
1030	0.9	0.9	94.638	7.7	0	1	3	53.47	1	0	0	0	0	0	28.2749	37	147	23	74	233	50	8	112	9.5	17	0	0	0		9.88089	1	127.5	80	1	1	3.28767
1030	1	0.9	83.1269	7.7	0	1	3	53.47	1	0	0	0	0	0	28.2749	37	147	23	74	233	50	8	112	9.5	17	0	0	0		9.88089	1	127.5	80	1	1	3.61644
1030	1	0.9	82.9049	7.7	0	1	3	53.47	1	0	0	0	0	0	28.2749	37	147	23	74	233	50	8	112	9.5	17	0	0	0		9.88089	1	127.5	80	1	1	3.99726
1030	1.1	0.9	73.7608	7.7	0	1	3	53.47	1	0	0	0	0	0	28.2749	37	147	23	74	233	50	8	112	9.5	17	0	0	0		9.88089	1	127.5	80	1	1	4.23014
1030	1.1	0.9	73.6318	7.7	0	1	3	53.47	1	0	0	0	0	0	28.2749	37	147	23	74	233	50	8	112	9.5	17	0	0	0		9.88089	1	127.5	80	1	1	4.47945
1030	0.9	0.9	93.0881	7.7	0	1	3	53.47	1	0	0	0	0	0	28.2749	37	147	23	74	233	50	8	112	9.5	17	0	0	0		9.88089	1	127.5	80	1	1	5.63836
1030	1	0.9	81.4279	7.7	0	1	3	53.47	1	0	0	0	0	0	28.2749	37	147	23	74	233	50	8	112	9.5	17	0	0	0		9.88089	1	127.5	80	1	1	6.55616
1030	0.95	0.9	84.3018	7.7	0	1	3	53.47	1	0	0	0	0	0	28.2749	37	147	23	74	233	50	8	112	9.5	17	0	0	0		9.88089	1	127.5	80	1	1	10.4466
1031	0.8	0.8	98.234	38.4	0	1	1	58.34	1	0	0	0	0	0	29.1852	38	151	36	78	131	37	35	127	6.5	14	1	0	0		4.33681	1	150.5	77	1	1	0
1031	1.2	0.8	62.3453	38.4	0	1	1	58.34	1	0	0	0	0	0	29.1852	38	151	36	78	131	37	35	127	6.5	14	1	0	0		4.33681	1	150.5	77	1	1	8.32055
1031	1.13	0.8	65.2444	38.4	0	1	1	58.34	1	0	0	0	0	0	29.1852	38	151	36	78	131	37	35	127	6.5	14	1	0	0		4.33681	1	150.5	77	1	1	12.1945
1038	0.9	0.9	101.945	7.7	1	1	1	46.17	1	0	0	0	0	0	34.6754	48.25	191	33	114	266	44	7	151	7.4	14	1	0	1		12.7847	1	129.5	86	0	1	0
1038	1.1	0.9	79.2207	7.7	1	1	1	46.17	1	0	0	0	0	0	34.6754	48.25	191	33	114	266	44	7	151	7.4	14	1	0	1		12.7847	1	129.5	86	0	1	1.36438
1038	1.1	0.9	79.0547	7.7	1	1	1	46.17	1	0	0	0	0	0	34.6754	48.25	191	33	114	266	44	7	151	7.4	14	1	0	1		12.7847	1	129.5	86	0	1	1.66301
1038	1	0.9	88.5495	7.7	1	1	1	46.17	1	0	0	0	0	0	34.6754	48.25	191	33	114	266	44	7	151	7.4	14	1	0	1		12.7847	1	129.5	86	0	1	1.92055
1038	1	0.9	88.4643	7.7	1	1	1	46.17	1	0	0	0	0	0	34.6754	48.25	191	33	114	266	44	7	151	7.4	14	1	0	1		12.7847	1	129.5	86	0	1	2.05753
1038	1	0.9	88.3877	7.7	1	1	1	46.17	1	0	0	0	0	0	34.6754	48.25	191	33	114	266	44	7	151	7.4	14	1	0	1		12.7847	1	129.5	86	0	1	2.18082
1038	1.1	0.9	78.4289	7.7	1	1	1	46.17	1	0	0	0	0	0	34.6754	48.25	191	33	114	266	44	7	151	7.4	14	1	0	1		12.7847	1	129.5	86	0	1	2.79452
1038	1.1	0.9	78.4047	7.7	1	1	1	46.17	1	0	0	0	0	0	34.6754	48.25	191	33	114	266	44	7	151	7.4	14	1	0	1		12.7847	1	129.5	86	0	1	2.83836
1038	1.3	0.9	64.0131	7.7	1	1	1	46.17	1	0	0	0	0	0	34.6754	48.25	191	33	114	266	44	7	151	7.4	14	1	0	1		12.7847	1	129.5	86	0	1	2.95616
1038	1.3	0.9	63.8335	7.7	1	1	1	46.17	1	0	0	0	0	0	34.6754	48.25	191	33	114	266	44	7	151	7.4	14	1	0	1		12.7847	1	129.5	86	0	1	3.35616
1038	1.4	0.9	58.15	7.7	1	1	1	46.17	1	0	0	0	0	0	34.6754	48.25	191	33	114	266	44	7	151	7.4	14	1	0	1		12.7847	1	129.5	86	0	1	3.87671
1038	1.3	0.9	63.4416	7.7	1	1	1	46.17	1	0	0	0	0	0	34.6754	48.25	191	33	114	266	44	7	151	7.4	14	1	0	1		12.7847	1	129.5	86	0	1	4.23288
1038	1.4	0.9	57.8007	7.7	1	1	1	46.17	1	0	0	0	0	0	34.6754	48.25	191	33	114	266	44	7	151	7.4	14	1	0	1		12.7847	1	129.5	86	0	1	4.73425
1038	1.3	0.9	63.2113	7.7	1	1	1	46.17	1	0	0	0	0	0	34.6754	48.25	191	33	114	266	44	7	151	7.4	14	1	0	1		12.7847	1	129.5	86	0	1	4.75068
1038	1.4	0.9	57.6385	7.7	1	1	1	46.17	1	0	0	0	0	0	34.6754	48.25	191	33	114	266	44	7	151	7.4	14	1	0	1		12.7847	1	129.5	86	0	1	5.13425
1038	1.5	0.9	52.9891	7.7	1	1	1	46.17	1	0	0	0	0	0	34.6754	48.25	191	33	114	266	44	7	151	7.4	14	1	0	1		12.7847	1	129.5	86	0	1	5.23288
1038	1.4	0.9	57.4425	7.7	1	1	1	46.17	1	0	0	0	0	0	34.6754	48.25	191	33	114	266	44	7	151	7.4	14	1	0	1		12.7847	1	129.5	86	0	1	5.61918
1038	1.5	0.9	52.7622	7.7	1	1	1	46.17	1	0	0	0	0	0	34.6754	48.25	191	33	114	266	44	7	151	7.4	14	1	0	1		12.7847	1	129.5	86	0	1	5.84384
1038	1.4	0.9	57.2902	7.7	1	1	1	46.17	1	0	0	0	0	0	34.6754	48.25	191	33	114	266	44	7	151	7.4	14	1	0	1		12.7847	1	129.5	86	0	1	5.99726
1038	1.4	0.9	57.1822	7.7	1	1	1	46.17	1	0	0	0	0	0	34.6754	48.25	191	33	114	266	44	7	151	7.4	14	1	0	1		12.7847	1	129.5	86	0	1	6.26575
1038	1.7	0.9	43.9319	7.7	1	1	1	46.17	1	0	0	0	0	0	34.6754	48.25	191	33	114	266	44	7	151	7.4	14	1	0	1		12.7847	1	129.5	86	0	1	10.3753
1041	0.8	0.8	103.149	4.65	0	1	1	51.39	1	0	0	0	0	1	32.9345	41.5	175	47	106	100	22	7	92	6.2	15	1	0	1		9.55664	1	133	80.5	1	1	0
1041	0.9	0.8	96.8103	4.65	0	1	1	51.39	1	0	0	0	0	1	32.9345	41.5	175	47	106	100	22	7	92	6.2	15	1	0	1		9.55664	1	133	80.5	1	1	2.13699
1041	0.8	0.8	100.645	4.65	0	1	1	51.39	1	0	0	0	0	1	32.9345	41.5	175	47	106	100	22	7	92	6.2	15	1	0	1		9.55664	1	133	80.5	1	1	3.49863
1041	0.7	0.8	104.724	4.65	0	1	1	51.39	1	0	0	0	0	1	32.9345	41.5	175	47	106	100	22	7	92	6.2	15	1	0	1		9.55664	1	133	80.5	1	1	5.65479
1041	0.83	0.8	95.161	4.65	0	1	1	51.39	1	0	0	0	0	1	32.9345	41.5	175	47	106	100	22	7	92	6.2	15	1	0	1		9.55664	1	133	80.5	1	1	9.32055
1041	0.92	0.8	88.8494	4.65	0	1	1	51.39	1	0	0	0	0	1	32.9345	41.5	175	47	106	100	22	7	92	6.2	15	1	0	1		9.55664	1	133	80.5	1	1	10.5699
1041	0.81	0.8	94.5947	4.65	0	1	1	51.39	1	0	0	0	0	1	32.9345	41.5	175	47	106	100	22	7	92	6.2	15	1	0	1		9.55664	1	133	80.5	1	1	11.5973
1045	0.8	0.8	102.305	10.8	0	1	1	52.56	0	0	0	0	0	0	31.2842	40.5	181	32	109	213	40	7	107	5.9	14	0	0	1		1.4478	0	114	74	1	1	0
1045	0.9	0.8	96.1251	10.8	0	1	1	52.56	0	0	0	0	0	0	31.2842	40.5	181	32	109	213	40	7	107	5.9	14	0	0	1		1.4478	0	114	74	1	1	1.97808
1045	0.8	0.8	100.438	10.8	0	1	1	52.56	0	0	0	0	0	0	31.2842	40.5	181	32	109	213	40	7	107	5.9	14	0	0	1		1.4478	0	114	74	1	1	2.62192
1045	0.8	0.8	100.083	10.8	0	1	1	52.56	0	0	0	0	0	0	31.2842	40.5	181	32	109	213	40	7	107	5.9	14	0	0	1		1.4478	0	114	74	1	1	3.12603
1045	0.8	0.8	99.677	10.8	0	1	1	52.56	0	0	0	0	0	0	31.2842	40.5	181	32	109	213	40	7	107	5.9	14	0	0	1		1.4478	0	114	74	1	1	3.70411
1045	0.8	0.8	99.5141	10.8	0	1	1	52.56	0	0	0	0	0	0	31.2842	40.5	181	32	109	213	40	7	107	5.9	14	0	0	1		1.4478	0	114	74	1	1	3.93699
1045	0.8	0.8	99.3438	10.8	0	1	1	52.56	0	0	0	0	0	0	31.2842	40.5	181	32	109	213	40	7	107	5.9	14	0	0	1		1.4478	0	114	74	1	1	4.18082
1045	0.8	0.8	98.544	10.8	0	1	1	52.56	0	0	0	0	0	0	31.2842	40.5	181	32	109	213	40	7	107	5.9	14	0	0	1		1.4478	0	114	74	1	1	5.33151
1045	0.8	0.8	98.3621	10.8	0	1	1	52.56	0	0	0	0	0	0	31.2842	40.5	181	32	109	213	40	7	107	5.9	14	0	0	1		1.4478	0	114	74	1	1	5.59452
1045	0.9	0.8	92.9094	10.8	0	1	1	52.56	0	0	0	0	0	0	31.2842	40.5	181	32	109	213	40	7	107	5.9	14	0	0	1		1.4478	0	114	74	1	1	6.82192
1045	0.8	0.8	97.5139	10.8	0	1	1	52.56	0	0	0	0	0	0	31.2842	40.5	181	32	109	213	40	7	107	5.9	14	0	0	1		1.4478	0	114	74	1	1	6.8274
1045	0.75	0.8	98.5597	10.8	0	1	1	52.56	0	0	0	0	0	0	31.2842	40.5	181	32	109	213	40	7	107	5.9	14	0	0	1		1.4478	0	114	74	1	1	9.08493
1045	0.75	0.8	98.5559	10.8	0	1	1	52.56	0	0	0	0	0	0	31.2842	40.5	181	32	109	213	40	7	107	5.9	14	0	0	1		1.4478	0	114	74	1	1	9.09041
1048	0.8	0.8	81.0782	6.6	0	0	3	58.33	0	0	0	0	0	0	29.0491	37	121	42	65	85	14	70	103	6.8	16	1	0	1		1.68615	0	106	63.5	0	0	0
1048	0.84	0.8	71.2257	6.6	0	0	3	58.33	0	0	0	0	0	0	29.0491	37	121	42	65	85	14	70	103	6.8	16	1	0	1		1.68615	0	106	63.5	0	0	10.0466
1050	0.9	0.9	89.3267	2.99	0	1	3	64.98	1	0	1	0	0	0	17.7759	34.5	156	64	84	38	8	40	95	6.7	14	0	0	0		1.28543	1	106	54	0	0	0
1050		0.9		2.99	0	1	3	64.98	1	0	1	0	0	0	17.7759	34.5	156	64	84	38	8	40	95	6.7	14	0	0	0		1.28543	1	106	54	0	0	9.93151
1050	0.67	0.9	93.597	2.99	0	1	3	64.98	1	0	1	0	0	0	17.7759	34.5	156	64	84	38	8	40	95	6.7	14	0	0	0		1.28543	1	106	54	0	0	10.6192
1050	0.86	0.9	84.2859	2.99	0	1	3	64.98	1	0	1	0	0	0	17.7759	34.5	156	64	84	38	8	40	95	6.7	14	0	0	0		1.28543	1	106	54	0	0	10.9288
1051	1	1	88.1402	3.91	0	1	3	48.75	0	0	0	0	0	0	23.6317	36	244	51	167	85	26	54	154	7.1	16	0	0	0		4.9318	0	137.5	89.5	0	1	0
1051	0.9	1	99.935	3.91	0	1	3	48.75	0	0	0	0	0	0	23.6317	36	244	51	167	85	26	54	154	7.1	16	0	0	0		4.9318	0	137.5	89.5	0	1	0.254795
1051	0.9	1	99.6699	3.91	0	1	3	48.75	0	0	0	0	0	0	23.6317	36	244	51	167	85	26	54	154	7.1	16	0	0	0		4.9318	0	137.5	89.5	0	1	0.632877
1051	0.8	1	104.43	3.91	0	1	3	48.75	0	0	0	0	0	0	23.6317	36	244	51	167	85	26	54	154	7.1	16	0	0	0		4.9318	0	137.5	89.5	0	1	0.882192
1051	1	1	87.2542	3.91	0	1	3	48.75	0	0	0	0	0	0	23.6317	36	244	51	167	85	26	54	154	7.1	16	0	0	0		4.9318	0	137.5	89.5	0	1	1.43836
1051	1	1	87.0897	3.91	0	1	3	48.75	0	0	0	0	0	0	23.6317	36	244	51	167	85	26	54	154	7.1	16	0	0	0		4.9318	0	137.5	89.5	0	1	1.70685
1051	0.9	1	98.7477	3.91	0	1	3	48.75	0	0	0	0	0	0	23.6317	36	244	51	167	85	26	54	154	7.1	16	0	0	0		4.9318	0	137.5	89.5	0	1	1.95616
1051	1	1	86.7852	3.91	0	1	3	48.75	0	0	0	0	0	0	23.6317	36	244	51	167	85	26	54	154	7.1	16	0	0	0		4.9318	0	137.5	89.5	0	1	2.20548
1051	1	1	86.4884	3.91	0	1	3	48.75	0	0	0	0	0	0	23.6317	36	244	51	167	85	26	54	154	7.1	16	0	0	0		4.9318	0	137.5	89.5	0	1	2.69315
1051	1	1	86.3388	3.91	0	1	3	48.75	0	0	0	0	0	0	23.6317	36	244	51	167	85	26	54	154	7.1	16	0	0	0		4.9318	0	137.5	89.5	0	1	2.93973
1051	1	1	86.1661	3.91	0	1	3	48.75	0	0	0	0	0	0	23.6317	36	244	51	167	85	26	54	154	7.1	16	0	0	0		4.9318	0	137.5	89.5	0	1	3.22466
1051	1	1	85.8913	3.91	0	1	3	48.75	0	0	0	0	0	0	23.6317	36	244	51	167	85	26	54	154	7.1	16	0	0	0		4.9318	0	137.5	89.5	0	1	3.67945
1051	1	1	85.7063	3.91	0	1	3	48.75	0	0	0	0	0	0	23.6317	36	244	51	167	85	26	54	154	7.1	16	0	0	0		4.9318	0	137.5	89.5	0	1	3.9863
1051	1	1	85.1851	3.91	0	1	3	48.75	0	0	0	0	0	0	23.6317	36	244	51	167	85	26	54	154	7.1	16	0	0	0		4.9318	0	137.5	89.5	0	1	4.85479
1051	1.4	1	56.6001	3.91	0	1	3	48.75	0	0	0	0	0	0	23.6317	36	244	51	167	85	26	54	154	7.1	16	0	0	0		4.9318	0	137.5	89.5	0	1	5.14247
1051	1	1	84.8545	3.91	0	1	3	48.75	0	0	0	0	0	0	23.6317	36	244	51	167	85	26	54	154	7.1	16	0	0	0		4.9318	0	137.5	89.5	0	1	5.40822
1051	1.2	1	67.9034	3.91	0	1	3	48.75	0	0	0	0	0	0	23.6317	36	244	51	167	85	26	54	154	7.1	16	0	0	0		4.9318	0	137.5	89.5	0	1	5.75342
1051	1.1	1	75.2604	3.91	0	1	3	48.75	0	0	0	0	0	0	23.6317	36	244	51	167	85	26	54	154	7.1	16	0	0	0		4.9318	0	137.5	89.5	0	1	6.08493
1051	0.9	1	95.7626	3.91	0	1	3	48.75	0	0	0	0	0	0	23.6317	36	244	51	167	85	26	54	154	7.1	16	0	0	0		4.9318	0	137.5	89.5	0	1	6.32603
1063	1.1	1.1	73.2909	1.05	1	1	1	58.61	1	0	0	0	0	0	29.6744	43	179	27	129	129	23	24	183	8.4	21	0	0	1		4.55919	1	131	82	0	1	0
1063	0.9	1.1	93.217	1.05	1	1	1	58.61	1	0	0	0	0	0	29.6744	43	179	27	129	129	23	24	183	8.4	21	0	0	1		4.55919	1	131	82	0	1	0.30137
1063	1	1.1	81.8488	1.05	1	1	1	58.61	1	0	0	0	0	0	29.6744	43	179	27	129	129	23	24	183	8.4	21	0	0	1		4.55919	1	131	82	0	1	0.682192
1063	1	1.1	81.3933	1.05	1	1	1	58.61	1	0	0	0	0	0	29.6744	43	179	27	129	129	23	24	183	8.4	21	0	0	1		4.55919	1	131	82	0	1	1.47671
1063	1.2	1.1	65.1499	1.05	1	1	1	58.61	1	0	0	0	0	0	29.6744	43	179	27	129	129	23	24	183	8.4	21	0	0	1		4.55919	1	131	82	0	1	1.7863
1063	1.2	1.1	65.0359	1.05	1	1	1	58.61	1	0	0	0	0	0	29.6744	43	179	27	129	129	23	24	183	8.4	21	0	0	1		4.55919	1	131	82	0	1	2.03562
1063	1.3	1.1	58.8648	1.05	1	1	1	58.61	1	0	0	0	0	0	29.6744	43	179	27	129	129	23	24	183	8.4	21	0	0	1		4.55919	1	131	82	0	1	2.45205
1063	1.2	1.1	64.6864	1.05	1	1	1	58.61	1	0	0	0	0	0	29.6744	43	179	27	129	129	23	24	183	8.4	21	0	0	1		4.55919	1	131	82	0	1	2.80274
1063	1.3	1.1	58.6262	1.05	1	1	1	58.61	1	0	0	0	0	0	29.6744	43	179	27	129	129	23	24	183	8.4	21	0	0	1		4.55919	1	131	82	0	1	3.03014
1063	1.3	1.1	58.5146	1.05	1	1	1	58.61	1	0	0	0	0	0	29.6744	43	179	27	129	129	23	24	183	8.4	21	0	0	1		4.55919	1	131	82	0	1	3.30137
1063	1.3	1.1	58.2103	1.05	1	1	1	58.61	1	0	0	0	0	0	29.6744	43	179	27	129	129	23	24	183	8.4	21	0	0	1		4.55919	1	131	82	0	1	4.04384
1063	1.3	1.1	57.8373	1.05	1	1	1	58.61	1	0	0	0	0	0	29.6744	43	179	27	129	129	23	24	183	8.4	21	0	0	1		4.55919	1	131	82	0	1	4.9589
1063	1.6	1.1	44.8976	1.05	1	1	1	58.61	1	0	0	0	0	0	29.6744	43	179	27	129	129	23	24	183	8.4	21	0	0	1		4.55919	1	131	82	0	1	5.27397
1063	1.4	1.1	52.7241	1.05	1	1	1	58.61	1	0	0	0	0	0	29.6744	43	179	27	129	129	23	24	183	8.4	21	0	0	1		4.55919	1	131	82	0	1	5.38082
1063	1.3	1.1	57.4225	1.05	1	1	1	58.61	1	0	0	0	0	0	29.6744	43	179	27	129	129	23	24	183	8.4	21	0	0	1		4.55919	1	131	82	0	1	5.98356
1070	0.6	0.6	123.882	2.5	0	0	2	49.19	1	0	0	0	1	0	24.9956	36.5	165	42	107	78	16	72	83		7	1	0	1		1.06363	1	123.5	85	0	0	0
1070	0.6	0.6	123.288	2.5	0	0	2	49.19	1	0	0	0	1	0	24.9956	36.5	165	42	107	78	16	72	83		7	1	0	1		1.06363	1	123.5	85	0	0	0.684932
1070	0.6	0.6	123.022	2.5	0	0	2	49.19	1	0	0	0	1	0	24.9956	36.5	165	42	107	78	16	72	83		7	1	0	1		1.06363	1	123.5	85	0	0	0.991781
1070	0.6	0.6	122.724	2.5	0	0	2	49.19	1	0	0	0	1	0	24.9956	36.5	165	42	107	78	16	72	83		7	1	0	1		1.06363	1	123.5	85	0	0	1.33699
1070	0.7	0.6	116.46	2.5	0	0	2	49.19	1	0	0	0	1	0	24.9956	36.5	165	42	107	78	16	72	83		7	1	0	1		1.06363	1	123.5	85	0	0	1.57534
1070	0.6	0.6	122.262	2.5	0	0	2	49.19	1	0	0	0	1	0	24.9956	36.5	165	42	107	78	16	72	83		7	1	0	1		1.06363	1	123.5	85	0	0	1.87397
1070	0.6	0.6	122.032	2.5	0	0	2	49.19	1	0	0	0	1	0	24.9956	36.5	165	42	107	78	16	72	83		7	1	0	1		1.06363	1	123.5	85	0	0	2.14247
1070	0.6	0.6	121.786	2.5	0	0	2	49.19	1	0	0	0	1	0	24.9956	36.5	165	42	107	78	16	72	83		7	1	0	1		1.06363	1	123.5	85	0	0	2.43014
1070	0.6	0.6	121.54	2.5	0	0	2	49.19	1	0	0	0	1	0	24.9956	36.5	165	42	107	78	16	72	83		7	1	0	1		1.06363	1	123.5	85	0	0	2.71781
1070	0.6	0.6	121.343	2.5	0	0	2	49.19	1	0	0	0	1	0	24.9956	36.5	165	42	107	78	16	72	83		7	1	0	1		1.06363	1	123.5	85	0	0	2.94795
1070	0.6	0.6	121.115	2.5	0	0	2	49.19	1	0	0	0	1	0	24.9956	36.5	165	42	107	78	16	72	83		7	1	0	1		1.06363	1	123.5	85	0	0	3.21644
1070	0.6	0.6	120.919	2.5	0	0	2	49.19	1	0	0	0	1	0	24.9956	36.5	165	42	107	78	16	72	83		7	1	0	1		1.06363	1	123.5	85	0	0	3.44658
1070	0.6	0.6	120.691	2.5	0	0	2	49.19	1	0	0	0	1	0	24.9956	36.5	165	42	107	78	16	72	83		7	1	0	1		1.06363	1	123.5	85	0	0	3.71507
1070	0.6	0.6	120.496	2.5	0	0	2	49.19	1	0	0	0	1	0	24.9956	36.5	165	42	107	78	16	72	83		7	1	0	1		1.06363	1	123.5	85	0	0	3.94521
1070	0.6	0.6	120.285	2.5	0	0	2	49.19	1	0	0	0	1	0	24.9956	36.5	165	42	107	78	16	72	83		7	1	0	1		1.06363	1	123.5	85	0	0	4.19452
1070	0.7	0.6	114.137	2.5	0	0	2	49.19	1	0	0	0	1	0	24.9956	36.5	165	42	107	78	16	72	83		7	1	0	1		1.06363	1	123.5	85	0	0	4.44384
1070	0.5	0.6	127.258	2.5	0	0	2	49.19	1	0	0	0	1	0	24.9956	36.5	165	42	107	78	16	72	83		7	1	0	1		1.06363	1	123.5	85	0	0	4.71233
1070	0.6	0.6	119.623	2.5	0	0	2	49.19	1	0	0	0	1	0	24.9956	36.5	165	42	107	78	16	72	83		7	1	0	1		1.06363	1	123.5	85	0	0	4.98082
1070	0.7	0.6	113.524	2.5	0	0	2	49.19	1	0	0	0	1	0	24.9956	36.5	165	42	107	78	16	72	83		7	1	0	1		1.06363	1	123.5	85	0	0	5.21096
1070	0.7	0.6	113.34	2.5	0	0	2	49.19	1	0	0	0	1	0	24.9956	36.5	165	42	107	78	16	72	83		7	1	0	1		1.06363	1	123.5	85	0	0	5.4411
1070	0.7	0.6	113.127	2.5	0	0	2	49.19	1	0	0	0	1	0	24.9956	36.5	165	42	107	78	16	72	83		7	1	0	1		1.06363	1	123.5	85	0	0	5.70959
1070	0.6	0.6	118.788	2.5	0	0	2	49.19	1	0	0	0	1	0	24.9956	36.5	165	42	107	78	16	72	83		7	1	0	1		1.06363	1	123.5	85	0	0	5.97808
1070	0.6	0.6	118.596	2.5	0	0	2	49.19	1	0	0	0	1	0	24.9956	36.5	165	42	107	78	16	72	83		7	1	0	1		1.06363	1	123.5	85	0	0	6.20822
1070	0.56	0.6	118.522	2.5	0	0	2	49.19	1	0	0	0	1	0	24.9956	36.5	165	42	107	78	16	72	83		7	1	0	1		1.06363	1	123.5	85	0	0	9.52877
1114	1	1	80.2898	1.55	1	1	1	62.03	1	0	0	0	0	0	27.4962	36.5	203	49	124	116	30	31	154	7	21	1	0	0		1.75294	1	111	68	0	1	0
1114	1	1	80.279	1.55	1	1	1	62.03	1	0	0	0	0	0	27.4962	36.5	203	49	124	116	30	31	154	7	21	1	0	0		1.75294	1	111	68	0	1	0.0191781
1114	1.1	1	71.3009	1.55	1	1	1	62.03	1	0	0	0	0	0	27.4962	36.5	203	49	124	116	30	31	154	7	21	1	0	0		1.75294	1	111	68	0	1	0.49863
1114	1.1	1	71.1954	1.55	1	1	1	62.03	1	0	0	0	0	0	27.4962	36.5	203	49	124	116	30	31	154	7	21	1	0	0		1.75294	1	111	68	0	1	0.709589
1114	1.1	1	70.6412	1.55	1	1	1	62.03	1	0	0	0	0	0	27.4962	36.5	203	49	124	116	30	31	154	7	21	1	0	0		1.75294	1	111	68	0	1	1.82192
1114	1.2	1	63.3737	1.55	1	1	1	62.03	1	0	0	0	0	0	27.4962	36.5	203	49	124	116	30	31	154	7	21	1	0	0		1.75294	1	111	68	0	1	2.30137
1114	1.2	1	63.1691	1.55	1	1	1	62.03	1	0	0	0	0	0	27.4962	36.5	203	49	124	116	30	31	154	7	21	1	0	0		1.75294	1	111	68	0	1	2.76164
1114	1.2	1	63.0331	1.55	1	1	1	62.03	1	0	0	0	0	0	27.4962	36.5	203	49	124	116	30	31	154	7	21	1	0	0		1.75294	1	111	68	0	1	3.06849
1114	1.3	1	57.0421	1.55	1	1	1	62.03	1	0	0	0	0	0	27.4962	36.5	203	49	124	116	30	31	154	7	21	1	0	0		1.75294	1	111	68	0	1	3.50959
1114	1.3	1	57.0246	1.55	1	1	1	62.03	1	0	0	0	0	0	27.4962	36.5	203	49	124	116	30	31	154	7	21	1	0	0		1.75294	1	111	68	0	1	3.55342
1114	1.4	1	52.0614	1.55	1	1	1	62.03	1	0	0	0	0	0	27.4962	36.5	203	49	124	116	30	31	154	7	21	1	0	0		1.75294	1	111	68	0	1	3.76164
1114	1.3	1	56.9193	1.55	1	1	1	62.03	1	0	0	0	0	0	27.4962	36.5	203	49	124	116	30	31	154	7	21	1	0	0		1.75294	1	111	68	0	1	3.81644
1114	1.2	1	62.7016	1.55	1	1	1	62.03	1	0	0	0	0	0	27.4962	36.5	203	49	124	116	30	31	154	7	21	1	0	0		1.75294	1	111	68	0	1	3.81918
1114	1.3	1	56.9171	1.55	1	1	1	62.03	1	0	0	0	0	0	27.4962	36.5	203	49	124	116	30	31	154	7	21	1	0	0		1.75294	1	111	68	0	1	3.82192
1114	1.4	1	52.0063	1.55	1	1	1	62.03	1	0	0	0	0	0	27.4962	36.5	203	49	124	116	30	31	154	7	21	1	0	0		1.75294	1	111	68	0	1	3.91233
1114	1.3	1	56.8427	1.55	1	1	1	62.03	1	0	0	0	0	0	27.4962	36.5	203	49	124	116	30	31	154	7	21	1	0	0		1.75294	1	111	68	0	1	4.00822
1114	1.5	1	47.6385	1.55	1	1	1	62.03	1	0	0	0	0	0	27.4962	36.5	203	49	124	116	30	31	154	7	21	1	0	0		1.75294	1	111	68	0	1	4.52603
1114	1.6	1	43.9442	1.55	1	1	1	62.03	1	0	0	0	0	0	27.4962	36.5	203	49	124	116	30	31	154	7	21	1	0	0		1.75294	1	111	68	0	1	4.90959
1114	1.4	1	51.5529	1.55	1	1	1	62.03	1	0	0	0	0	0	27.4962	36.5	203	49	124	116	30	31	154	7	21	1	0	0		1.75294	1	111	68	0	1	5.1589
1114	1.5	1	47.3059	1.55	1	1	1	62.03	1	0	0	0	0	0	27.4962	36.5	203	49	124	116	30	31	154	7	21	1	0	0		1.75294	1	111	68	0	1	5.52329
1114	2	1	33.3532	1.55	1	1	1	62.03	1	0	0	0	0	0	27.4962	36.5	203	49	124	116	30	31	154	7	21	1	0	0		1.75294	1	111	68	0	1	5.76164
1114	1.5	1	47.1278	1.55	1	1	1	62.03	1	0	0	0	0	0	27.4962	36.5	203	49	124	116	30	31	154	7	21	1	0	0		1.75294	1	111	68	0	1	6.06027
1119	0.9	0.9	90.6478	10.4	0	1	1	62.89	0	0	0	0	0	0	29.4417	39.5	192	35	112	249	45	9	125	6.8	12	1	0	0		5.07099	1	140.5	79.5	1	1	0
1119	1	0.9	78.1314	10.4	0	1	1	62.89	0	0	0	0	0	0	29.4417	39.5	192	35	112	249	45	9	125	6.8	12	1	0	0		5.07099	1	140.5	79.5	1	1	3.01918
1121	0.6	0.6	119.002	2.1	0	1	3	47.87	0	0	0	0	0	0	28.2414	37.5	164	33	104	182	27	7	212	9.7	13	0	0	0		15.5362	0	130.5	79	0	1	0
1121	0.7	0.6	109.74	2.1	0	1	3	47.87	0	0	0	0	0	0	28.2414	37.5	164	33	104	182	27	7	212	9.7	13	0	0	0		15.5362	0	130.5	79	0	1	2.51507
1121	0.6	0.6	114.749	2.1	0	1	3	47.87	0	0	0	0	0	0	28.2414	37.5	164	33	104	182	27	7	212	9.7	13	0	0	0		15.5362	0	130.5	79	0	1	5.18082
1121	0.6	0.6	114.286	2.1	0	1	3	47.87	0	0	0	0	0	0	28.2414	37.5	164	33	104	182	27	7	212	9.7	13	0	0	0		15.5362	0	130.5	79	0	1	5.75616
1121	0.7	0.6	107.082	2.1	0	1	3	47.87	0	0	0	0	0	0	28.2414	37.5	164	33	104	182	27	7	212	9.7	13	0	0	0		15.5362	0	130.5	79	0	1	6.00548
1145	0.9	0.9	71.583	1.92	0	0	1	55.79	1	0	0	0	1	0	29.7389	36	255	46	176	140	33	10	126	6.5	24	0	0	1		4.66356	1	129.5	78.5	0	0	0
1145	0.9	0.9	69.2535	1.92	0	0	1	55.79	1	0	0	0	1	0	29.7389	36	255	46	176	140	33	10	126	6.5	24	0	0	1		4.66356	1	129.5	78.5	0	0	4.70959
1145	0.8	0.9	79.7076	1.92	0	0	1	55.79	1	0	0	0	1	0	29.7389	36	255	46	176	140	33	10	126	6.5	24	0	0	1		4.66356	1	129.5	78.5	0	0	4.96712
1145	0.8	0.9	79.5651	1.92	0	0	1	55.79	1	0	0	0	1	0	29.7389	36	255	46	176	140	33	10	126	6.5	24	0	0	1		4.66356	1	129.5	78.5	0	0	5.22192
1145	0.9	0.9	68.7476	1.92	0	0	1	55.79	1	0	0	0	1	0	29.7389	36	255	46	176	140	33	10	126	6.5	24	0	0	1		4.66356	1	129.5	78.5	0	0	5.75342
1145	0.9	0.9	68.6233	1.92	0	0	1	55.79	1	0	0	0	1	0	29.7389	36	255	46	176	140	33	10	126	6.5	24	0	0	1		4.66356	1	129.5	78.5	0	0	6.01096
1145	0.98	0.9	60.1422	1.92	0	0	1	55.79	1	0	0	0	1	0	29.7389	36	255	46	176	140	33	10	126	6.5	24	0	0	1		4.66356	1	129.5	78.5	0	0	10.1342
1157	0.8	0.8	105.427	10	0	1	1	48.28	0	0	0	0	0	0	29.3415	40	225	48	139	167	38	7	94	6.3	15	1	0	0		4.54914	0	128	84.5	1	0	0
1157	0.9	0.8	100.405	10	0	1	1	48.28	0	0	0	0	0	0	29.3415	40	225	48	139	167	38	7	94	6.3	15	1	0	0		4.54914	0	128	84.5	1	0	0.0575342
1157	1	0.8	88.3127	10	0	1	1	48.28	0	0	0	0	0	0	29.3415	40	225	48	139	167	38	7	94	6.3	15	1	0	0		4.54914	0	128	84.5	1	0	0.191781
1157	0.9	0.8	100.001	10	0	1	1	48.28	0	0	0	0	0	0	29.3415	40	225	48	139	167	38	7	94	6.3	15	1	0	0		4.54914	0	128	84.5	1	0	0.630137
1157	1	0.8	87.1041	10	0	1	1	48.28	0	0	0	0	0	0	29.3415	40	225	48	139	167	38	7	94	6.3	15	1	0	0		4.54914	0	128	84.5	1	0	2.15342
1157	1.1	0.8	77.4626	10	0	1	1	48.28	0	0	0	0	0	0	29.3415	40	225	48	139	167	38	7	94	6.3	15	1	0	0		4.54914	0	128	84.5	1	0	2.44932
1157	1.1	0.8	77.2943	10	0	1	1	48.28	0	0	0	0	0	0	29.3415	40	225	48	139	167	38	7	94	6.3	15	1	0	0		4.54914	0	128	84.5	1	0	2.7589
1157	1	0.8	86.4161	10	0	1	1	48.28	0	0	0	0	0	0	29.3415	40	225	48	139	167	38	7	94	6.3	15	1	0	0		4.54914	0	128	84.5	1	0	3.28219
1157	0.9	0.8	98.1406	10	0	1	1	48.28	0	0	0	0	0	0	29.3415	40	225	48	139	167	38	7	94	6.3	15	1	0	0		4.54914	0	128	84.5	1	0	3.30411
1157	0.9	0.8	97.5343	10	0	1	1	48.28	0	0	0	0	0	0	29.3415	40	225	48	139	167	38	7	94	6.3	15	1	0	0		4.54914	0	128	84.5	1	0	4.1863
1157	1.1	0.8	76.5217	10	0	1	1	48.28	0	0	0	0	0	0	29.3415	40	225	48	139	167	38	7	94	6.3	15	1	0	0		4.54914	0	128	84.5	1	0	4.18904
1157	1	0.8	85.4224	10	0	1	1	48.28	0	0	0	0	0	0	29.3415	40	225	48	139	167	38	7	94	6.3	15	1	0	0		4.54914	0	128	84.5	1	0	4.92877
1157	1	0.8	85.0434	10	0	1	1	48.28	0	0	0	0	0	0	29.3415	40	225	48	139	167	38	7	94	6.3	15	1	0	0		4.54914	0	128	84.5	1	0	5.56164
1157	0.9	0.8	95.0878	10	0	1	1	48.28	0	0	0	0	0	0	29.3415	40	225	48	139	167	38	7	94	6.3	15	1	0	0		4.54914	0	128	84.5	1	0	7.80274
1157	1.1	0.8	74.6022	10	0	1	1	48.28	0	0	0	0	0	0	29.3415	40	225	48	139	167	38	7	94	6.3	15	1	0	0		4.54914	0	128	84.5	1	0	7.80548
1157	0.9	0.8	95.0841	10	0	1	1	48.28	0	0	0	0	0	0	29.3415	40	225	48	139	167	38	7	94	6.3	15	1	0	0		4.54914	0	128	84.5	1	0	7.80822
1157	0.95	0.8	88.5053	10	0	1	1	48.28	0	0	0	0	0	0	29.3415	40	225	48	139	167	38	7	94	6.3	15	1	0	0		4.54914	0	128	84.5	1	0	8.70959
1157	0.95	0.8	88.4985	10	0	1	1	48.28	0	0	0	0	0	0	29.3415	40	225	48	139	167	38	7	94	6.3	15	1	0	0		4.54914	0	128	84.5	1	0	8.72055
1157	1.03	0.8	80.2324	10	0	1	1	48.28	0	0	0	0	0	0	29.3415	40	225	48	139	167	38	7	94	6.3	15	1	0	0		4.54914	0	128	84.5	1	0	8.76438
1157	1.03	0.8	80.1877	10	0	1	1	48.28	0	0	0	0	0	0	29.3415	40	225	48	139	167	38	7	94	6.3	15	1	0	0		4.54914	0	128	84.5	1	0	8.84384
1157	1.02	0.8	80.5758	10	0	1	1	48.28	0	0	0	0	0	0	29.3415	40	225	48	139	167	38	7	94	6.3	15	1	0	0		4.54914	0	128	84.5	1	0	9.83562
1157	0.83	0.8	96.9097	10	0	1	1	48.28	0	0	0	0	0	0	29.3415	40	225	48	139	167	38	7	94	6.3	15	1	0	0		4.54914	0	128	84.5	1	0	9.83836
1157	1	0.8	82.4154	10	0	1	1	48.28	0	0	0	0	0	0	29.3415	40	225	48	139	167	38	7	94	6.3	15	1	0	0		4.54914	0	128	84.5	1	0	10.0301
1176	1	1	90.531	1.79	0	1	1	44.94	1	0	0	0	0	1	33.6312	45.5	206	32	126	215	48	10	131	6	23	1	0	1		7.17751	1	131	86.5	1	1	0
1176	1.1	1	78.6616	1.79	0	1	1	44.94	1	0	0	0	0	1	33.6312	45.5	206	32	126	215	48	10	131	6	23	1	0	1		7.17751	1	131	86.5	1	1	3.60274
1176	1.2	1	70.2789	1.79	0	1	1	44.94	1	0	0	0	0	1	33.6312	45.5	206	32	126	215	48	10	131	6	23	1	0	1		7.17751	1	131	86.5	1	1	4.66849
1176	1	1	87.4217	1.79	0	1	1	44.94	1	0	0	0	0	1	33.6312	45.5	206	32	126	215	48	10	131	6	23	1	0	1		7.17751	1	131	86.5	1	1	4.97534
1176	1.1	1	77.76	1.79	0	1	1	44.94	1	0	0	0	0	1	33.6312	45.5	206	32	126	215	48	10	131	6	23	1	0	1		7.17751	1	131	86.5	1	1	5.24384
1176	1.1	1	77.424	1.79	0	1	1	44.94	1	0	0	0	0	1	33.6312	45.5	206	32	126	215	48	10	131	6	23	1	0	1		7.17751	1	131	86.5	1	1	5.86027
1176	1	1	86.7129	1.79	0	1	1	44.94	1	0	0	0	0	1	33.6312	45.5	206	32	126	215	48	10	131	6	23	1	0	1		7.17751	1	131	86.5	1	1	6.13425
1176	1.1	1	75.4761	1.79	0	1	1	44.94	1	0	0	0	0	1	33.6312	45.5	206	32	126	215	48	10	131	6	23	1	0	1		7.17751	1	131	86.5	1	1	9.48767
1176	0.98	1	86.3351	1.79	0	1	1	44.94	1	0	0	0	0	1	33.6312	45.5	206	32	126	215	48	10	131	6	23	1	0	1		7.17751	1	131	86.5	1	1	10.2329
1176	1.01	1	82.4678	1.79	0	1	1	44.94	1	0	0	0	0	1	33.6312	45.5	206	32	126	215	48	10	131	6	23	1	0	1		7.17751	1	131	86.5	1	1	11.5671
1176	1.18	1	68.2027	1.79	0	1	1	44.94	1	0	0	0	0	1	33.6312	45.5	206	32	126	215	48	10	131	6	23	1	0	1		7.17751	1	131	86.5	1	1	11.8301
1206	0.9	0.9	98.3298	79.1	1	1	3	51.31	1	0	0	1	0	0	33.0497	45	159	24	104	125	31	7	172	8.4	27	0	0	1			1	119	72	0	1	0
1206	0.9	0.9	97.6208	79.1	1	1	3	51.31	1	0	0	1	0	0	33.0497	45	159	24	104	125	31	7	172	8.4	27	0	0	1			1	119	72	0	1	1.03014
1206	0.8	0.9	102.203	79.1	1	1	3	51.31	1	0	0	1	0	0	33.0497	45	159	24	104	125	31	7	172	8.4	27	0	0	1			1	119	72	0	1	1.39178
1206	0.8	0.9	102.104	79.1	1	1	3	51.31	1	0	0	1	0	0	33.0497	45	159	24	104	125	31	7	172	8.4	27	0	0	1			1	119	72	0	1	1.52877
1206	1.3	0.9	62.0516	79.1	1	1	3	51.31	1	0	0	1	0	0	33.0497	45	159	24	104	125	31	7	172	8.4	27	0	0	1			1	119	72	0	1	2.24658
1206	1.3	0.9	62.048	79.1	1	1	3	51.31	1	0	0	1	0	0	33.0497	45	159	24	104	125	31	7	172	8.4	27	0	0	1			1	119	72	0	1	2.25479
1206	1.4	0.9	56.7294	79.1	1	1	3	51.31	1	0	0	1	0	0	33.0497	45	159	24	104	125	31	7	172	8.4	27	0	0	1			1	119	72	0	1	2.25753
2066	0.8	0.8	95.1387	4.5	0	0	2	56.57	0	0	0	0	0	0	46.229	54.5	222	36	158	101	28	49	204	8.4	22	0	0	1	20	11.4341	0	117	69	0	1	0
2066	1	0.8	70.5866	4.5	0	0	2	56.57	0	0	0	0	0	0	46.229	54.5	222	36	158	101	28	49	204	8.4	22	0	0	1	20	11.4341	0	117	69	0	1	4.08767
2066	0.9	0.8	80.1742	4.5	0	0	2	56.57	0	0	0	0	0	0	46.229	54.5	222	36	158	101	28	49	204	8.4	22	0	0	1	20	11.4341	0	117	69	0	1	4.09041
2066	1	0.8	70.5839	4.5	0	0	2	56.57	0	0	0	0	0	0	46.229	54.5	222	36	158	101	28	49	204	8.4	22	0	0	1	20	11.4341	0	117	69	0	1	4.09315
2066	0.7	0.8	108.588	4.5	0	0	2	56.57	0	0	0	0	0	0	46.229	54.5	222	36	158	101	28	49	204	8.4	22	0	0	1	20	11.4341	0	117	69	0	1	4.1589
2066	0.7	0.8	108.586	4.5	0	0	2	56.57	0	0	0	0	0	0	46.229	54.5	222	36	158	101	28	49	204	8.4	22	0	0	1	20	11.4341	0	117	69	0	1	4.16164
2067	0.9	0.9	82.4824	687.6	1	0	2	56.62	1	0	1	1	0	0	38.7529	48.5	196	35	133	111	28	41	131	7.2	21	0	0	1	20	10.7711	1	142.5	67	1	0	0
2067	1	0.9	72.2187	687.6	1	0	2	56.62	1	0	1	1	0	0	38.7529	48.5	196	35	133	111	28	41	131	7.2	21	0	0	1	20	10.7711	1	142.5	67	1	0	0.783562
2067	1.2	0.9	57.7685	687.6	1	0	2	56.62	1	0	1	1	0	0	38.7529	48.5	196	35	133	111	28	41	131	7.2	21	0	0	1	20	10.7711	1	142.5	67	1	0	1.1863
2067	1.1	0.9	63.3667	687.6	1	0	2	56.62	1	0	1	1	0	0	38.7529	48.5	196	35	133	111	28	41	131	7.2	21	0	0	1	20	10.7711	1	142.5	67	1	0	2.99452
2067		0.9		687.6	1	0	2	56.62	1	0	1	1	0	0	38.7529	48.5	196	35	133	111	28	41	131	7.2	21	0	0	1	20	10.7711	1	142.5	67	1	0	5.48767
2067	1.96	0.9	30.5811	687.6	1	0	2	56.62	1	0	1	1	0	0	38.7529	48.5	196	35	133	111	28	41	131	7.2	21	0	0	1	20	10.7711	1	142.5	67	1	0	7.29315
2067	0.96	0.9	72.4699	687.6	1	0	2	56.62	1	0	1	1	0	0	38.7529	48.5	196	35	133	111	28	41	131	7.2	21	0	0	1	20	10.7711	1	142.5	67	1	0	7.31507
2067	0.85	0.9	83.9488	687.6	1	0	2	56.62	1	0	1	1	0	0	38.7529	48.5	196	35	133	111	28	41	131	7.2	21	0	0	1	20	10.7711	1	142.5	67	1	0	7.32877
2067	0.79	0.9	91.7155	687.6	1	0	2	56.62	1	0	1	1	0	0	38.7529	48.5	196	35	133	111	28	41	131	7.2	21	0	0	1	20	10.7711	1	142.5	67	1	0	7.33151
2067	0.85	0.9	83.9456	687.6	1	0	2	56.62	1	0	1	1	0	0	38.7529	48.5	196	35	133	111	28	41	131	7.2	21	0	0	1	20	10.7711	1	142.5	67	1	0	7.33425
2067	1.27	0.9	51.6545	687.6	1	0	2	56.62	1	0	1	1	0	0	38.7529	48.5	196	35	133	111	28	41	131	7.2	21	0	0	1	20	10.7711	1	142.5	67	1	0	7.35342
2067	1.21	0.9	54.766	687.6	1	0	2	56.62	1	0	1	1	0	0	38.7529	48.5	196	35	133	111	28	41	131	7.2	21	0	0	1	20	10.7711	1	142.5	67	1	0	7.35616
2067	1.38	0.9	46.7171	687.6	1	0	2	56.62	1	0	1	1	0	0	38.7529	48.5	196	35	133	111	28	41	131	7.2	21	0	0	1	20	10.7711	1	142.5	67	1	0	7.3589
2067	1.47	0.9	43.2808	687.6	1	0	2	56.62	1	0	1	1	0	0	38.7529	48.5	196	35	133	111	28	41	131	7.2	21	0	0	1	20	10.7711	1	142.5	67	1	0	7.36164
2067	1.23	0.9	53.6881	687.6	1	0	2	56.62	1	0	1	1	0	0	38.7529	48.5	196	35	133	111	28	41	131	7.2	21	0	0	1	20	10.7711	1	142.5	67	1	0	7.36438
2067	1.41	0.9	45.5155	687.6	1	0	2	56.62	1	0	1	1	0	0	38.7529	48.5	196	35	133	111	28	41	131	7.2	21	0	0	1	20	10.7711	1	142.5	67	1	0	7.36712
2067	1.35	0.9	47.9604	687.6	1	0	2	56.62	1	0	1	1	0	0	38.7529	48.5	196	35	133	111	28	41	131	7.2	21	0	0	1	20	10.7711	1	142.5	67	1	0	7.40274
2067	1.38	0.9	46.4759	687.6	1	0	2	56.62	1	0	1	1	0	0	38.7529	48.5	196	35	133	111	28	41	131	7.2	21	0	0	1	20	10.7711	1	142.5	67	1	0	8.09589
2067		0.9		687.6	1	0	2	56.62	1	0	1	1	0	0	38.7529	48.5	196	35	133	111	28	41	131	7.2	21	0	0	1	20	10.7711	1	142.5	67	1	0	8.71233
2067		0.9		687.6	1	0	2	56.62	1	0	1	1	0	0	38.7529	48.5	196	35	133	111	28	41	131	7.2	21	0	0	1	20	10.7711	1	142.5	67	1	0	8.8274
2067	1.48	0.9	42.4452	687.6	1	0	2	56.62	1	0	1	1	0	0	38.7529	48.5	196	35	133	111	28	41	131	7.2	21	0	0	1	20	10.7711	1	142.5	67	1	0	8.96986
2067		0.9		687.6	1	0	2	56.62	1	0	1	1	0	0	38.7529	48.5	196	35	133	111	28	41	131	7.2	21	0	0	1	20	10.7711	1	142.5	67	1	0	8.9726
2067		0.9		687.6	1	0	2	56.62	1	0	1	1	0	0	38.7529	48.5	196	35	133	111	28	41	131	7.2	21	0	0	1	20	10.7711	1	142.5	67	1	0	9.37808
2067		0.9		687.6	1	0	2	56.62	1	0	1	1	0	0	38.7529	48.5	196	35	133	111	28	41	131	7.2	21	0	0	1	20	10.7711	1	142.5	67	1	0	9.76712
2067		0.9		687.6	1	0	2	56.62	1	0	1	1	0	0	38.7529	48.5	196	35	133	111	28	41	131	7.2	21	0	0	1	20	10.7711	1	142.5	67	1	0	10.0055
2067		0.9		687.6	1	0	2	56.62	1	0	1	1	0	0	38.7529	48.5	196	35	133	111	28	41	131	7.2	21	0	0	1	20	10.7711	1	142.5	67	1	0	10.3534
2067		0.9		687.6	1	0	2	56.62	1	0	1	1	0	0	38.7529	48.5	196	35	133	111	28	41	131	7.2	21	0	0	1	20	10.7711	1	142.5	67	1	0	10.5863
2068	0.7	0.7	99.9943	1.89753	0	0	1	51.46	1	0	0	0	0	0	34.8147	49.5	193	53	122	77	18	10	117	6	13	1	0	1	18.3	4.16	1	120	71	0	0	0
2068	0.7	0.7	99.5392	1.89753	0	0	1	51.46	1	0	0	0	0	0	34.8147	49.5	193	53	122	77	18	10	117	6	13	1	0	1	18.3	4.16	1	120	71	0	0	0.649315
2068	0.7	0.7	98.7493	1.89753	0	0	1	51.46	1	0	0	0	0	0	34.8147	49.5	193	53	122	77	18	10	117	6	13	1	0	1	18.3	4.16	1	120	71	0	0	1.78356
2068	0.7	0.7	98.2734	1.89753	0	0	1	51.46	1	0	0	0	0	0	34.8147	49.5	193	53	122	77	18	10	117	6	13	1	0	1	18.3	4.16	1	120	71	0	0	2.47123
2068	0.7	0.7	98.1978	1.89753	0	0	1	51.46	1	0	0	0	0	0	34.8147	49.5	193	53	122	77	18	10	117	6	13	1	0	1	18.3	4.16	1	120	71	0	0	2.58082
2068	0.7	0.7	97.4804	1.89753	0	0	1	51.46	1	0	0	0	0	0	34.8147	49.5	193	53	122	77	18	10	117	6	13	1	0	1	18.3	4.16	1	120	71	0	0	3.62466
2068	0.8	0.7	82.5783	1.89753	0	0	1	51.46	1	0	0	0	0	0	34.8147	49.5	193	53	122	77	18	10	117	6	13	1	0	1	18.3	4.16	1	120	71	0	0	4.26027
2073	0.7	0.7	96.2655	13	0	0	1	56.87	1	0	0	0	0	0	33.6109	43	174	32	115	92	27	53	103	8.6	11	1	0	1	14.7	4.9084	1	126	83	1	0	0
2074	0.7	0.7	100.633	3.7594	0	0	2	71.56	0	0	0	0	0	0	25.257	29.5	225	80	126	84	19	37	125	7.2	16	0	0	0	17.7	1.17284	0	137	74	0	1	0
2074	0.7	0.7	97.9894	3.7594	0	0	2	71.56	0	0	0	0	0	0	25.257	29.5	225	80	126	84	19	37	125	7.2	16	0	0	0	17.7	1.17284	0	137	74	0	1	3.78904
2074	0.8	0.7	83.3729	3.7594	0	0	2	71.56	0	0	0	0	0	0	25.257	29.5	225	80	126	84	19	37	125	7.2	16	0	0	0	17.7	1.17284	0	137	74	0	1	3.80274
2074	0.8	0.7	83.3713	3.7594	0	0	2	71.56	0	0	0	0	0	0	25.257	29.5	225	80	126	84	19	37	125	7.2	16	0	0	0	17.7	1.17284	0	137	74	0	1	3.80548
2074	1.05	0.7	59.3031	3.7594	0	0	2	71.56	0	0	0	0	0	0	25.257	29.5	225	80	126	84	19	37	125	7.2	16	0	0	0	17.7	1.17284	0	137	74	0	1	5.49589
2074	0.71	0.7	94.6856	3.7594	0	0	2	71.56	0	0	0	0	0	0	25.257	29.5	225	80	126	84	19	37	125	7.2	16	0	0	0	17.7	1.17284	0	137	74	0	1	6.23014
2074	0.57	0.7	102.883	3.7594	0	0	2	71.56	0	0	0	0	0	0	25.257	29.5	225	80	126	84	19	37	125	7.2	16	0	0	0	17.7	1.17284	0	137	74	0	1	6.47397
2078	1.1	1.1	78.9288	3.8	1	1	1	48.06	1	0	0	1	0	1	33.3736	46	157	46	89	79	22	6	115	6.4	22	1	0	1	16	8.57531	1	128	74	1	1	0
2078	1.6	1.1	49.0071	3.8	1	1	1	48.06	1	0	0	1	0	1	33.3736	46	157	46	89	79	22	6	115	6.4	22	1	0	1	16	8.57531	1	128	74	1	1	3.35616
2078		1.1		3.8	1	1	1	48.06	1	0	0	1	0	1	33.3736	46	157	46	89	79	22	6	115	6.4	22	1	0	1	16	8.57531	1	128	74	1	1	3.3589
2078	0.87	1.1	98.2602	3.8	1	1	1	48.06	1	0	0	1	0	1	33.3736	46	157	46	89	79	22	6	115	6.4	22	1	0	1	16	8.57531	1	128	74	1	1	5.33425
2081	1	1	81.7524	16.2	1	1	1	59.46	1	0	0	0	0	1	29.8416	43	140	25	99	78	16	6	87	6.1	25	1	0	1	14.1	0.816296	1	118	70	0	0	0
2081	1.2	1	65.377	16.2	1	1	1	59.46	1	0	0	0	0	1	29.8416	43	140	25	99	78	16	6	87	6.1	25	1	0	1	14.1	0.816296	1	118	70	0	0	0.441096
2081	1.1	1	72.4365	16.2	1	1	1	59.46	1	0	0	0	0	1	29.8416	43	140	25	99	78	16	6	87	6.1	25	1	0	1	14.1	0.816296	1	118	70	0	0	0.819178
2081	1.1	1	72.3098	16.2	1	1	1	59.46	1	0	0	0	0	1	29.8416	43	140	25	99	78	16	6	87	6.1	25	1	0	1	14.1	0.816296	1	118	70	0	0	1.06849
2081	1	1	81.0334	16.2	1	1	1	59.46	1	0	0	0	0	1	29.8416	43	140	25	99	78	16	6	87	6.1	25	1	0	1	14.1	0.816296	1	118	70	0	0	1.25753
2081	1	1	80.8916	16.2	1	1	1	59.46	1	0	0	0	0	1	29.8416	43	140	25	99	78	16	6	87	6.1	25	1	0	1	14.1	0.816296	1	118	70	0	0	1.50685
2081	1.1	1	71.9489	16.2	1	1	1	59.46	1	0	0	0	0	1	29.8416	43	140	25	99	78	16	6	87	6.1	25	1	0	1	14.1	0.816296	1	118	70	0	0	1.78082
2081	1.2	1	64.6102	16.2	1	1	1	59.46	1	0	0	0	0	1	29.8416	43	140	25	99	78	16	6	87	6.1	25	1	0	1	14.1	0.816296	1	118	70	0	0	2.12055
2081	1.2	1	64.5841	16.2	1	1	1	59.46	1	0	0	0	0	1	29.8416	43	140	25	99	78	16	6	87	6.1	25	1	0	1	14.1	0.816296	1	118	70	0	0	2.17808
2081	1.1	1	71.6201	16.2	1	1	1	59.46	1	0	0	0	0	1	29.8416	43	140	25	99	78	16	6	87	6.1	25	1	0	1	14.1	0.816296	1	118	70	0	0	2.43288
2081	1.1	1	71.4659	16.2	1	1	1	59.46	1	0	0	0	0	1	29.8416	43	140	25	99	78	16	6	87	6.1	25	1	0	1	14.1	0.816296	1	118	70	0	0	2.73973
2081	1	1	79.9368	16.2	1	1	1	59.46	1	0	0	0	0	1	29.8416	43	140	25	99	78	16	6	87	6.1	25	1	0	1	14.1	0.816296	1	118	70	0	0	3.19726
2081	1.1	1	71.1105	16.2	1	1	1	59.46	1	0	0	0	0	1	29.8416	43	140	25	99	78	16	6	87	6.1	25	1	0	1	14.1	0.816296	1	118	70	0	0	3.44932
2081	1.1	1	70.8046	16.2	1	1	1	59.46	1	0	0	0	0	1	29.8416	43	140	25	99	78	16	6	87	6.1	25	1	0	1	14.1	0.816296	1	118	70	0	0	4.06301
2081	1.3	1	57.7025	16.2	1	1	1	59.46	1	0	0	0	0	1	29.8416	43	140	25	99	78	16	6	87	6.1	25	1	0	1	14.1	0.816296	1	118	70	0	0	4.4411
2081	1.2	1	63.4372	16.2	1	1	1	59.46	1	0	0	0	0	1	29.8416	43	140	25	99	78	16	6	87	6.1	25	1	0	1	14.1	0.816296	1	118	70	0	0	4.72877
2081	1.1	1	70.3198	16.2	1	1	1	59.46	1	0	0	0	0	1	29.8416	43	140	25	99	78	16	6	87	6.1	25	1	0	1	14.1	0.816296	1	118	70	0	0	5.0411
2081	1.42	1	51.4785	16.2	1	1	1	59.46	1	0	0	0	0	1	29.8416	43	140	25	99	78	16	6	87	6.1	25	1	0	1	14.1	0.816296	1	118	70	0	0	5.49315
2081	1.2	1	63.0514	16.2	1	1	1	59.46	1	0	0	0	0	1	29.8416	43	140	25	99	78	16	6	87	6.1	25	1	0	1	14.1	0.816296	1	118	70	0	0	5.59726
2081	1.03	1	75.7084	16.2	1	1	1	59.46	1	0	0	0	0	1	29.8416	43	140	25	99	78	16	6	87	6.1	25	1	0	1	14.1	0.816296	1	118	70	0	0	5.84658
2081	1.16	1	65.4609	16.2	1	1	1	59.46	1	0	0	0	0	1	29.8416	43	140	25	99	78	16	6	87	6.1	25	1	0	1	14.1	0.816296	1	118	70	0	0	6.09315
2081	1.1	1	69.6799	16.2	1	1	1	59.46	1	0	0	0	0	1	29.8416	43	140	25	99	78	16	6	87	6.1	25	1	0	1	14.1	0.816296	1	118	70	0	0	6.34247
2081	1.1	1	69.5459	16.2	1	1	1	59.46	1	0	0	0	0	1	29.8416	43	140	25	99	78	16	6	87	6.1	25	1	0	1	14.1	0.816296	1	118	70	0	0	6.61644
2081	1.1	1	69.2934	16.2	1	1	1	59.46	1	0	0	0	0	1	29.8416	43	140	25	99	78	16	6	87	6.1	25	1	0	1	14.1	0.816296	1	118	70	0	0	7.13425
2081		1		16.2	1	1	1	59.46	1	0	0	0	0	1	29.8416	43	140	25	99	78	16	6	87	6.1	25	1	0	1	14.1	0.816296	1	118	70	0	0	7.13699
2083	0.9	0.9	84.809	10	0	0	2	52.66	0	0	0	0	1	0	21.0484	30.5	121	54	64	41	3	169	58	6.5	13	1	0	0	14.8	1.48938	1	135	84		1	0
2083	1	0.9	74.5552	10	0	0	2	52.66	0	0	0	0	1	0	21.0484	30.5	121	54	64	41	3	169	58	6.5	13	1	0	0	14.8	1.48938	1	135	84		1	0.210959
2083	0.9	0.9	84.3711	10	0	0	2	52.66	0	0	0	0	1	0	21.0484	30.5	121	54	64	41	3	169	58	6.5	13	1	0	0	14.8	1.48938	1	135	84		1	0.736986
2083	0.9	0.9	84.1133	10	0	0	2	52.66	0	0	0	0	1	0	21.0484	30.5	121	54	64	41	3	169	58	6.5	13	1	0	0	14.8	1.48938	1	135	84		1	1.1726
2083	0.9	0.9	83.9548	10	0	0	2	52.66	0	0	0	0	1	0	21.0484	30.5	121	54	64	41	3	169	58	6.5	13	1	0	0	14.8	1.48938	1	135	84		1	1.4411
2083	0.9	0.9	83.9048	10	0	0	2	52.66	0	0	0	0	1	0	21.0484	30.5	121	54	64	41	3	169	58	6.5	13	1	0	0	14.8	1.48938	1	135	84		1	1.52603
2083	1.1	0.9	65.6046	10	0	0	2	52.66	0	0	0	0	1	0	21.0484	30.5	121	54	64	41	3	169	58	6.5	13	1	0	0	14.8	1.48938	1	135	84		1	2.0137
2083	0.9	0.9	83.4699	10	0	0	2	52.66	0	0	0	0	1	0	21.0484	30.5	121	54	64	41	3	169	58	6.5	13	1	0	0	14.8	1.48938	1	135	84		1	2.26575
2083	1	0.9	73.1425	10	0	0	2	52.66	0	0	0	0	1	0	21.0484	30.5	121	54	64	41	3	169	58	6.5	13	1	0	0	14.8	1.48938	1	135	84		1	2.93425
2083	1	0.9	72.7886	10	0	0	2	52.66	0	0	0	0	1	0	21.0484	30.5	121	54	64	41	3	169	58	6.5	13	1	0	0	14.8	1.48938	1	135	84		1	3.62466
2083	1	0.9	72.6612	10	0	0	2	52.66	0	0	0	0	1	0	21.0484	30.5	121	54	64	41	3	169	58	6.5	13	1	0	0	14.8	1.48938	1	135	84		1	3.87397
2083	1	0.9	72.5048	10	0	0	2	52.66	0	0	0	0	1	0	21.0484	30.5	121	54	64	41	3	169	58	6.5	13	1	0	0	14.8	1.48938	1	135	84		1	4.18082
2083	1	0.9	72.3682	10	0	0	2	52.66	0	0	0	0	1	0	21.0484	30.5	121	54	64	41	3	169	58	6.5	13	1	0	0	14.8	1.48938	1	135	84		1	4.44932
2083	1.1	0.9	64.3008	10	0	0	2	52.66	0	0	0	0	1	0	21.0484	30.5	121	54	64	41	3	169	58	6.5	13	1	0	0	14.8	1.48938	1	135	84		1	4.87123
2089	0.5	0.5	108.019	78.1	1	0	1	56.23	0	0	0	0	0	0	37.1189	51	241	37	107	390	97	127	356	14.2	16	0	0	1	29.6	15.0311	0	109	69	1	0	0
2089	0.7	0.5	95.9706	78.1	1	0	1	56.23	0	0	0	0	0	0	37.1189	51	241	37	107	390	97	127	356	14.2	16	0	0	1	29.6	15.0311	0	109	69	1	0	1.07671
2089	0.8	0.5	80.9216	78.1	1	0	1	56.23	0	0	0	0	0	0	37.1189	51	241	37	107	390	97	127	356	14.2	16	0	0	1	29.6	15.0311	0	109	69	1	0	2.37534
2089	0.6	0.5	100.037	78.1	1	0	1	56.23	0	0	0	0	0	0	37.1189	51	241	37	107	390	97	127	356	14.2	16	0	0	1	29.6	15.0311	0	109	69	1	0	2.38904
2089	0.7	0.5	95.0827	78.1	1	0	1	56.23	0	0	0	0	0	0	37.1189	51	241	37	107	390	97	127	356	14.2	16	0	0	1	29.6	15.0311	0	109	69	1	0	2.4
2089	0.7	0.5	95.0808	78.1	1	0	1	56.23	0	0	0	0	0	0	37.1189	51	241	37	107	390	97	127	356	14.2	16	0	0	1	29.6	15.0311	0	109	69	1	0	2.40274
2089	0.7	0.5	95.0753	78.1	1	0	1	56.23	0	0	0	0	0	0	37.1189	51	241	37	107	390	97	127	356	14.2	16	0	0	1	29.6	15.0311	0	109	69	1	0	2.41096
2089	0.9	0.5	70.1623	78.1	1	0	1	56.23	0	0	0	0	0	0	37.1189	51	241	37	107	390	97	127	356	14.2	16	0	0	1	29.6	15.0311	0	109	69	1	0	2.4137
2089	0.8	0.5	80.8982	78.1	1	0	1	56.23	0	0	0	0	0	0	37.1189	51	241	37	107	390	97	127	356	14.2	16	0	0	1	29.6	15.0311	0	109	69	1	0	2.41644
2089	0.8	0.5	80.8967	78.1	1	0	1	56.23	0	0	0	0	0	0	37.1189	51	241	37	107	390	97	127	356	14.2	16	0	0	1	29.6	15.0311	0	109	69	1	0	2.41918
2089	0.7	0.5	95.068	78.1	1	0	1	56.23	0	0	0	0	0	0	37.1189	51	241	37	107	390	97	127	356	14.2	16	0	0	1	29.6	15.0311	0	109	69	1	0	2.42192
2089	0.7	0.5	95.0662	78.1	1	0	1	56.23	0	0	0	0	0	0	37.1189	51	241	37	107	390	97	127	356	14.2	16	0	0	1	29.6	15.0311	0	109	69	1	0	2.42466
2089	0.8	0.5	80.892	78.1	1	0	1	56.23	0	0	0	0	0	0	37.1189	51	241	37	107	390	97	127	356	14.2	16	0	0	1	29.6	15.0311	0	109	69	1	0	2.4274
2089	0.8	0.5	80.8904	78.1	1	0	1	56.23	0	0	0	0	0	0	37.1189	51	241	37	107	390	97	127	356	14.2	16	0	0	1	29.6	15.0311	0	109	69	1	0	2.43014
2089	0.7	0.5	94.9949	78.1	1	0	1	56.23	0	0	0	0	0	0	37.1189	51	241	37	107	390	97	127	356	14.2	16	0	0	1	29.6	15.0311	0	109	69	1	0	2.53151
2089	0.6	0.5	99.933	78.1	1	0	1	56.23	0	0	0	0	0	0	37.1189	51	241	37	107	390	97	127	356	14.2	16	0	0	1	29.6	15.0311	0	109	69	1	0	2.53699
2089	0.8	0.5	80.8282	78.1	1	0	1	56.23	0	0	0	0	0	0	37.1189	51	241	37	107	390	97	127	356	14.2	16	0	0	1	29.6	15.0311	0	109	69	1	0	2.53973
2089	0.7	0.5	94.9876	78.1	1	0	1	56.23	0	0	0	0	0	0	37.1189	51	241	37	107	390	97	127	356	14.2	16	0	0	1	29.6	15.0311	0	109	69	1	0	2.54247
2089	0.6	0.5	99.9272	78.1	1	0	1	56.23	0	0	0	0	0	0	37.1189	51	241	37	107	390	97	127	356	14.2	16	0	0	1	29.6	15.0311	0	109	69	1	0	2.54521
2089	0.6	0.5	99.9176	78.1	1	0	1	56.23	0	0	0	0	0	0	37.1189	51	241	37	107	390	97	127	356	14.2	16	0	0	1	29.6	15.0311	0	109	69	1	0	2.5589
2089	0.7	0.5	94.9693	78.1	1	0	1	56.23	0	0	0	0	0	0	37.1189	51	241	37	107	390	97	127	356	14.2	16	0	0	1	29.6	15.0311	0	109	69	1	0	2.56986
2089	0.6	0.5	99.9042	78.1	1	0	1	56.23	0	0	0	0	0	0	37.1189	51	241	37	107	390	97	127	356	14.2	16	0	0	1	29.6	15.0311	0	109	69	1	0	2.57808
2089	0.7	0.5	94.9565	78.1	1	0	1	56.23	0	0	0	0	0	0	37.1189	51	241	37	107	390	97	127	356	14.2	16	0	0	1	29.6	15.0311	0	109	69	1	0	2.58904
2089	0.8	0.5	80.7598	78.1	1	0	1	56.23	0	0	0	0	0	0	37.1189	51	241	37	107	390	97	127	356	14.2	16	0	0	1	29.6	15.0311	0	109	69	1	0	2.66027
2089	0.7	0.5	94.8487	78.1	1	0	1	56.23	0	0	0	0	0	0	37.1189	51	241	37	107	390	97	127	356	14.2	16	0	0	1	29.6	15.0311	0	109	69	1	0	2.75068
2089	0.8	0.5	80.6495	78.1	1	0	1	56.23	0	0	0	0	0	0	37.1189	51	241	37	107	390	97	127	356	14.2	16	0	0	1	29.6	15.0311	0	109	69	1	0	2.85479
2089	0.6	0.5	99.7044	78.1	1	0	1	56.23	0	0	0	0	0	0	37.1189	51	241	37	107	390	97	127	356	14.2	16	0	0	1	29.6	15.0311	0	109	69	1	0	2.86301
2089	0.7	0.5	94.7721	78.1	1	0	1	56.23	0	0	0	0	0	0	37.1189	51	241	37	107	390	97	127	356	14.2	16	0	0	1	29.6	15.0311	0	109	69	1	0	2.86575
2089	0.5	0.5	105.862	78.1	1	0	1	56.23	0	0	0	0	0	0	37.1189	51	241	37	107	390	97	127	356	14.2	16	0	0	1	29.6	15.0311	0	109	69	1	0	2.87123
2089	0.6	0.5	99.6929	78.1	1	0	1	56.23	0	0	0	0	0	0	37.1189	51	241	37	107	390	97	127	356	14.2	16	0	0	1	29.6	15.0311	0	109	69	1	0	2.87945
2089	0.6	0.5	99.689	78.1	1	0	1	56.23	0	0	0	0	0	0	37.1189	51	241	37	107	390	97	127	356	14.2	16	0	0	1	29.6	15.0311	0	109	69	1	0	2.88493
2089	0.7	0.5	94.752	78.1	1	0	1	56.23	0	0	0	0	0	0	37.1189	51	241	37	107	390	97	127	356	14.2	16	0	0	1	29.6	15.0311	0	109	69	1	0	2.89589
2089	0.8	0.5	80.6153	78.1	1	0	1	56.23	0	0	0	0	0	0	37.1189	51	241	37	107	390	97	127	356	14.2	16	0	0	1	29.6	15.0311	0	109	69	1	0	2.91507
2089	1.1	0.5	54.6666	78.1	1	0	1	56.23	0	0	0	0	0	0	37.1189	51	241	37	107	390	97	127	356	14.2	16	0	0	1	29.6	15.0311	0	109	69	1	0	3.40274
2089	1.2	0.5	49.154	78.1	1	0	1	56.23	0	0	0	0	0	0	37.1189	51	241	37	107	390	97	127	356	14.2	16	0	0	1	29.6	15.0311	0	109	69	1	0	3.5589
2089	1.2	0.5	49.1531	78.1	1	0	1	56.23	0	0	0	0	0	0	37.1189	51	241	37	107	390	97	127	356	14.2	16	0	0	1	29.6	15.0311	0	109	69	1	0	3.56164
2089	1.1	0.5	54.6046	78.1	1	0	1	56.23	0	0	0	0	0	0	37.1189	51	241	37	107	390	97	127	356	14.2	16	0	0	1	29.6	15.0311	0	109	69	1	0	3.56438
2089	1.1	0.5	54.6035	78.1	1	0	1	56.23	0	0	0	0	0	0	37.1189	51	241	37	107	390	97	127	356	14.2	16	0	0	1	29.6	15.0311	0	109	69	1	0	3.56712
2089	1.7	0.5	32.2572	78.1	1	0	1	56.23	0	0	0	0	0	0	37.1189	51	241	37	107	390	97	127	356	14.2	16	0	0	1	29.6	15.0311	0	109	69	1	0	3.57534
2089	1.7	0.5	32.2566	78.1	1	0	1	56.23	0	0	0	0	0	0	37.1189	51	241	37	107	390	97	127	356	14.2	16	0	0	1	29.6	15.0311	0	109	69	1	0	3.57808
2089	1.5	0.5	37.5256	78.1	1	0	1	56.23	0	0	0	0	0	0	37.1189	51	241	37	107	390	97	127	356	14.2	16	0	0	1	29.6	15.0311	0	109	69	1	0	3.58082
2089	1.2	0.5	49.1455	78.1	1	0	1	56.23	0	0	0	0	0	0	37.1189	51	241	37	107	390	97	127	356	14.2	16	0	0	1	29.6	15.0311	0	109	69	1	0	3.58356
2089	1.2	0.5	49.1436	78.1	1	0	1	56.23	0	0	0	0	0	0	37.1189	51	241	37	107	390	97	127	356	14.2	16	0	0	1	29.6	15.0311	0	109	69	1	0	3.58904
2089	1.1	0.5	54.594	78.1	1	0	1	56.23	0	0	0	0	0	0	37.1189	51	241	37	107	390	97	127	356	14.2	16	0	0	1	29.6	15.0311	0	109	69	1	0	3.59178
2089	1.3	0.5	44.6082	78.1	1	0	1	56.23	0	0	0	0	0	0	37.1189	51	241	37	107	390	97	127	356	14.2	16	0	0	1	29.6	15.0311	0	109	69	1	0	3.59726
2089	1.1	0.5	54.5909	78.1	1	0	1	56.23	0	0	0	0	0	0	37.1189	51	241	37	107	390	97	127	356	14.2	16	0	0	1	29.6	15.0311	0	109	69	1	0	3.6
2089	1.1	0.5	54.5898	78.1	1	0	1	56.23	0	0	0	0	0	0	37.1189	51	241	37	107	390	97	127	356	14.2	16	0	0	1	29.6	15.0311	0	109	69	1	0	3.60274
2089	1.8	0.5	30.0507	78.1	1	0	1	56.23	0	0	0	0	0	0	37.1189	51	241	37	107	390	97	127	356	14.2	16	0	0	1	29.6	15.0311	0	109	69	1	0	3.82466
2089	0.9	0.5	69.4663	78.1	1	0	1	56.23	0	0	0	0	0	0	37.1189	51	241	37	107	390	97	127	356	14.2	16	0	0	1	29.6	15.0311	0	109	69	1	0	3.83288
2089	0.9	0.5	69.465	78.1	1	0	1	56.23	0	0	0	0	0	0	37.1189	51	241	37	107	390	97	127	356	14.2	16	0	0	1	29.6	15.0311	0	109	69	1	0	3.83562
2089	1	0.5	61.1557	78.1	1	0	1	56.23	0	0	0	0	0	0	37.1189	51	241	37	107	390	97	127	356	14.2	16	0	0	1	29.6	15.0311	0	109	69	1	0	3.83836
2089	1	0.5	61.1545	78.1	1	0	1	56.23	0	0	0	0	0	0	37.1189	51	241	37	107	390	97	127	356	14.2	16	0	0	1	29.6	15.0311	0	109	69	1	0	3.8411
2089	1	0.5	61.1533	78.1	1	0	1	56.23	0	0	0	0	0	0	37.1189	51	241	37	107	390	97	127	356	14.2	16	0	0	1	29.6	15.0311	0	109	69	1	0	3.84384
2089	0.9	0.5	69.4596	78.1	1	0	1	56.23	0	0	0	0	0	0	37.1189	51	241	37	107	390	97	127	356	14.2	16	0	0	1	29.6	15.0311	0	109	69	1	0	3.84658
2089	0.8	0.5	80.088	78.1	1	0	1	56.23	0	0	0	0	0	0	37.1189	51	241	37	107	390	97	127	356	14.2	16	0	0	1	29.6	15.0311	0	109	69	1	0	3.84932
2089	0.8	0.5	80.0865	78.1	1	0	1	56.23	0	0	0	0	0	0	37.1189	51	241	37	107	390	97	127	356	14.2	16	0	0	1	29.6	15.0311	0	109	69	1	0	3.85205
2089	0.9	0.5	69.4556	78.1	1	0	1	56.23	0	0	0	0	0	0	37.1189	51	241	37	107	390	97	127	356	14.2	16	0	0	1	29.6	15.0311	0	109	69	1	0	3.85479
2089	1	0.5	61.1474	78.1	1	0	1	56.23	0	0	0	0	0	0	37.1189	51	241	37	107	390	97	127	356	14.2	16	0	0	1	29.6	15.0311	0	109	69	1	0	3.85753
2089	1	0.5	61.1463	78.1	1	0	1	56.23	0	0	0	0	0	0	37.1189	51	241	37	107	390	97	127	356	14.2	16	0	0	1	29.6	15.0311	0	109	69	1	0	3.86027
2089	1.1	0.5	54.4901	78.1	1	0	1	56.23	0	0	0	0	0	0	37.1189	51	241	37	107	390	97	127	356	14.2	16	0	0	1	29.6	15.0311	0	109	69	1	0	3.86301
2089	1.2	0.5	49.0482	78.1	1	0	1	56.23	0	0	0	0	0	0	37.1189	51	241	37	107	390	97	127	356	14.2	16	0	0	1	29.6	15.0311	0	109	69	1	0	3.86575
2089	1.3	0.5	44.5233	78.1	1	0	1	56.23	0	0	0	0	0	0	37.1189	51	241	37	107	390	97	127	356	14.2	16	0	0	1	29.6	15.0311	0	109	69	1	0	3.86849
2089	1.1	0.5	54.487	78.1	1	0	1	56.23	0	0	0	0	0	0	37.1189	51	241	37	107	390	97	127	356	14.2	16	0	0	1	29.6	15.0311	0	109	69	1	0	3.87123
2089	1.1	0.5	54.4859	78.1	1	0	1	56.23	0	0	0	0	0	0	37.1189	51	241	37	107	390	97	127	356	14.2	16	0	0	1	29.6	15.0311	0	109	69	1	0	3.87397
2089	1.1	0.5	54.4849	78.1	1	0	1	56.23	0	0	0	0	0	0	37.1189	51	241	37	107	390	97	127	356	14.2	16	0	0	1	29.6	15.0311	0	109	69	1	0	3.87671
2089	1.3	0.5	44.5199	78.1	1	0	1	56.23	0	0	0	0	0	0	37.1189	51	241	37	107	390	97	127	356	14.2	16	0	0	1	29.6	15.0311	0	109	69	1	0	3.87945
2089	1.6	0.5	34.6342	78.1	1	0	1	56.23	0	0	0	0	0	0	37.1189	51	241	37	107	390	97	127	356	14.2	16	0	0	1	29.6	15.0311	0	109	69	1	0	3.88767
2089	1.9	0.5	28.1259	78.1	1	0	1	56.23	0	0	0	0	0	0	37.1189	51	241	37	107	390	97	127	356	14.2	16	0	0	1	29.6	15.0311	0	109	69	1	0	3.94247
2089	1.3	0.5	44.4993	78.1	1	0	1	56.23	0	0	0	0	0	0	37.1189	51	241	37	107	390	97	127	356	14.2	16	0	0	1	29.6	15.0311	0	109	69	1	0	3.94521
2089	1.3	0.5	44.4985	78.1	1	0	1	56.23	0	0	0	0	0	0	37.1189	51	241	37	107	390	97	127	356	14.2	16	0	0	1	29.6	15.0311	0	109	69	1	0	3.94795
2089	1.7	0.5	32.1716	78.1	1	0	1	56.23	0	0	0	0	0	0	37.1189	51	241	37	107	390	97	127	356	14.2	16	0	0	1	29.6	15.0311	0	109	69	1	0	3.95342
2089	1.8	0.5	30.0229	78.1	1	0	1	56.23	0	0	0	0	0	0	37.1189	51	241	37	107	390	97	127	356	14.2	16	0	0	1	29.6	15.0311	0	109	69	1	0	3.95616
2089	1.5	0.5	37.4211	78.1	1	0	1	56.23	0	0	0	0	0	0	37.1189	51	241	37	107	390	97	127	356	14.2	16	0	0	1	29.6	15.0311	0	109	69	1	0	3.97808
2089	1.3	0.5	44.4882	78.1	1	0	1	56.23	0	0	0	0	0	0	37.1189	51	241	37	107	390	97	127	356	14.2	16	0	0	1	29.6	15.0311	0	109	69	1	0	3.98082
2089	2.1	0.5	24.9027	78.1	1	0	1	56.23	0	0	0	0	0	0	37.1189	51	241	37	107	390	97	127	356	14.2	16	0	0	1	29.6	15.0311	0	109	69	1	0	4.04384
2089	1.3	0.5	44.4676	78.1	1	0	1	56.23	0	0	0	0	0	0	37.1189	51	241	37	107	390	97	127	356	14.2	16	0	0	1	29.6	15.0311	0	109	69	1	0	4.04658
2089	1.2	0.5	48.985	78.1	1	0	1	56.23	0	0	0	0	0	0	37.1189	51	241	37	107	390	97	127	356	14.2	16	0	0	1	29.6	15.0311	0	109	69	1	0	4.04931
2089	2	0.5	26.3422	78.1	1	0	1	56.23	0	0	0	0	0	0	37.1189	51	241	37	107	390	97	127	356	14.2	16	0	0	1	29.6	15.0311	0	109	69	1	0	4.4411
2089	1.8	0.5	29.8541	78.1	1	0	1	56.23	0	0	0	0	0	0	37.1189	51	241	37	107	390	97	127	356	14.2	16	0	0	1	29.6	15.0311	0	109	69	1	0	4.7589
2089	1.5	0.5	37.2157	78.1	1	0	1	56.23	0	0	0	0	0	0	37.1189	51	241	37	107	390	97	127	356	14.2	16	0	0	1	29.6	15.0311	0	109	69	1	0	4.76164
2089	1.6	0.5	34.4209	78.1	1	0	1	56.23	0	0	0	0	0	0	37.1189	51	241	37	107	390	97	127	356	14.2	16	0	0	1	29.6	15.0311	0	109	69	1	0	4.76712
2089	1.7	0.5	31.9876	78.1	1	0	1	56.23	0	0	0	0	0	0	37.1189	51	241	37	107	390	97	127	356	14.2	16	0	0	1	29.6	15.0311	0	109	69	1	0	4.76986
2089	3.6	0.5	12.9107	78.1	1	0	1	56.23	0	0	0	0	0	0	37.1189	51	241	37	107	390	97	127	356	14.2	16	0	0	1	29.6	15.0311	0	109	69	1	0	4.79452
2089	3.7	0.5	12.485	78.1	1	0	1	56.23	0	0	0	0	0	0	37.1189	51	241	37	107	390	97	127	356	14.2	16	0	0	1	29.6	15.0311	0	109	69	1	0	4.85205
2089	3.7	0.5	12.4848	78.1	1	0	1	56.23	0	0	0	0	0	0	37.1189	51	241	37	107	390	97	127	356	14.2	16	0	0	1	29.6	15.0311	0	109	69	1	0	4.85479
2089	3.2	0.5	14.8799	78.1	1	0	1	56.23	0	0	0	0	0	0	37.1189	51	241	37	107	390	97	127	356	14.2	16	0	0	1	29.6	15.0311	0	109	69	1	0	4.85753
2089	2.7	0.5	18.2726	78.1	1	0	1	56.23	0	0	0	0	0	0	37.1189	51	241	37	107	390	97	127	356	14.2	16	0	0	1	29.6	15.0311	0	109	69	1	0	4.86027
2089	2.4	0.5	21.0686	78.1	1	0	1	56.23	0	0	0	0	0	0	37.1189	51	241	37	107	390	97	127	356	14.2	16	0	0	1	29.6	15.0311	0	109	69	1	0	4.86301
2089	2.6	0.5	19.1249	78.1	1	0	1	56.23	0	0	0	0	0	0	37.1189	51	241	37	107	390	97	127	356	14.2	16	0	0	1	29.6	15.0311	0	109	69	1	0	4.86575
2089	2.8	0.5	17.4856	78.1	1	0	1	56.23	0	0	0	0	0	0	37.1189	51	241	37	107	390	97	127	356	14.2	16	0	0	1	29.6	15.0311	0	109	69	1	0	4.86849
2089	2.6	0.5	19.115	78.1	1	0	1	56.23	0	0	0	0	0	0	37.1189	51	241	37	107	390	97	127	356	14.2	16	0	0	1	29.6	15.0311	0	109	69	1	0	4.93973
2089	5.6	0.5	7.55324	78.1	1	0	1	56.23	0	0	0	0	0	0	37.1189	51	241	37	107	390	97	127	356	14.2	16	0	0	1	29.6	15.0311	0	109	69	1	0	5.06575
2089	5.2	0.5	8.2609	78.1	1	0	1	56.23	0	0	0	0	0	0	37.1189	51	241	37	107	390	97	127	356	14.2	16	0	0	1	29.6	15.0311	0	109	69	1	0	5.07123
2089	6.8	0.5	5.97226	78.1	1	0	1	56.23	0	0	0	0	0	0	37.1189	51	241	37	107	390	97	127	356	14.2	16	0	0	1	29.6	15.0311	0	109	69	1	0	5.08219
2089	6.8	0.5	5.97215	78.1	1	0	1	56.23	0	0	0	0	0	0	37.1189	51	241	37	107	390	97	127	356	14.2	16	0	0	1	29.6	15.0311	0	109	69	1	0	5.08493
2089	6.6	0.5	6.19151	78.1	1	0	1	56.23	0	0	0	0	0	0	37.1189	51	241	37	107	390	97	127	356	14.2	16	0	0	1	29.6	15.0311	0	109	69	1	0	5.08767
2089	5.6	0.5	7.55193	78.1	1	0	1	56.23	0	0	0	0	0	0	37.1189	51	241	37	107	390	97	127	356	14.2	16	0	0	1	29.6	15.0311	0	109	69	1	0	5.09041
2089	4.6	0.5	9.57932	78.1	1	0	1	56.23	0	0	0	0	0	0	37.1189	51	241	37	107	390	97	127	356	14.2	16	0	0	1	29.6	15.0311	0	109	69	1	0	5.09315
2089	3.1	0.5	15.4357	78.1	1	0	1	56.23	0	0	0	0	0	0	37.1189	51	241	37	107	390	97	127	356	14.2	16	0	0	1	29.6	15.0311	0	109	69	1	0	5.10137
2089	3.7	0.5	12.4584	78.1	1	0	1	56.23	0	0	0	0	0	0	37.1189	51	241	37	107	390	97	127	356	14.2	16	0	0	1	29.6	15.0311	0	109	69	1	0	5.15616
2089	3.4	0.5	13.7991	78.1	1	0	1	56.23	0	0	0	0	0	0	37.1189	51	241	37	107	390	97	127	356	14.2	16	0	0	1	29.6	15.0311	0	109	69	1	0	5.1589
2089	2.9	0.5	16.7209	78.1	1	0	1	56.23	0	0	0	0	0	0	37.1189	51	241	37	107	390	97	127	356	14.2	16	0	0	1	29.6	15.0311	0	109	69	1	0	5.19452
2089	3.9	0.5	11.6861	78.1	1	0	1	56.23	0	0	0	0	0	0	37.1189	51	241	37	107	390	97	127	356	14.2	16	0	0	1	29.6	15.0311	0	109	69	1	0	5.20548
2089	4.96	0.5	8.72875	78.1	1	0	1	56.23	0	0	0	0	0	0	37.1189	51	241	37	107	390	97	127	356	14.2	16	0	0	1	29.6	15.0311	0	109	69	1	0	5.36164
2089	4.18	0.5	10.734	78.1	1	0	1	56.23	0	0	0	0	0	0	37.1189	51	241	37	107	390	97	127	356	14.2	16	0	0	1	29.6	15.0311	0	109	69	1	0	5.36986
2089	4.22	0.5	10.6109	78.1	1	0	1	56.23	0	0	0	0	0	0	37.1189	51	241	37	107	390	97	127	356	14.2	16	0	0	1	29.6	15.0311	0	109	69	1	0	5.3726
2089	3.63	0.5	12.7298	78.1	1	0	1	56.23	0	0	0	0	0	0	37.1189	51	241	37	107	390	97	127	356	14.2	16	0	0	1	29.6	15.0311	0	109	69	1	0	5.37534
2089	3.39	0.5	13.827	78.1	1	0	1	56.23	0	0	0	0	0	0	37.1189	51	241	37	107	390	97	127	356	14.2	16	0	0	1	29.6	15.0311	0	109	69	1	0	5.37808
2089	2.85	0.5	17.0306	78.1	1	0	1	56.23	0	0	0	0	0	0	37.1189	51	241	37	107	390	97	127	356	14.2	16	0	0	1	29.6	15.0311	0	109	69	1	0	5.57534
2089	3.75	0.5	12.2119	78.1	1	0	1	56.23	0	0	0	0	0	0	37.1189	51	241	37	107	390	97	127	356	14.2	16	0	0	1	29.6	15.0311	0	109	69	1	0	5.69041
2089	3.4	0.5	13.7474	78.1	1	0	1	56.23	0	0	0	0	0	0	37.1189	51	241	37	107	390	97	127	356	14.2	16	0	0	1	29.6	15.0311	0	109	69	1	0	5.69315
2089	3.19	0.5	14.8486	78.1	1	0	1	56.23	0	0	0	0	0	0	37.1189	51	241	37	107	390	97	127	356	14.2	16	0	0	1	29.6	15.0311	0	109	69	1	0	5.69589
2089	3	0.5	15.9927	78.1	1	0	1	56.23	0	0	0	0	0	0	37.1189	51	241	37	107	390	97	127	356	14.2	16	0	0	1	29.6	15.0311	0	109	69	1	0	5.69863
2089	3.35	0.5	13.9531	78.1	1	0	1	56.23	0	0	0	0	0	0	37.1189	51	241	37	107	390	97	127	356	14.2	16	0	0	1	29.6	15.0311	0	109	69	1	0	6.12877
2089	3.25	0.5	14.4735	78.1	1	0	1	56.23	0	0	0	0	0	0	37.1189	51	241	37	107	390	97	127	356	14.2	16	0	0	1	29.6	15.0311	0	109	69	1	0	6.13151
2089	3.28	0.5	14.3133	78.1	1	0	1	56.23	0	0	0	0	0	0	37.1189	51	241	37	107	390	97	127	356	14.2	16	0	0	1	29.6	15.0311	0	109	69	1	0	6.13425
2089	3.89	0.5	11.6386	78.1	1	0	1	56.23	0	0	0	0	0	0	37.1189	51	241	37	107	390	97	127	356	14.2	16	0	0	1	29.6	15.0311	0	109	69	1	0	6.2274
2089	3.69	0.5	12.4052	78.1	1	0	1	56.23	0	0	0	0	0	0	37.1189	51	241	37	107	390	97	127	356	14.2	16	0	0	1	29.6	15.0311	0	109	69	1	0	6.23014
2089	5.19	0.5	8.19281	78.1	1	0	1	56.23	0	0	0	0	0	0	37.1189	51	241	37	107	390	97	127	356	14.2	16	0	0	1	29.6	15.0311	0	109	69	1	0	6.58082
2089	5.25	0.5	8.07943	78.1	1	0	1	56.23	0	0	0	0	0	0	37.1189	51	241	37	107	390	97	127	356	14.2	16	0	0	1	29.6	15.0311	0	109	69	1	0	6.5863
2089	3.82	0.5	11.8667	78.1	1	0	1	56.23	0	0	0	0	0	0	37.1189	51	241	37	107	390	97	127	356	14.2	16	0	0	1	29.6	15.0311	0	109	69	1	0	6.58904
2089	4.29	0.5	10.3133	78.1	1	0	1	56.23	0	0	0	0	0	0	37.1189	51	241	37	107	390	97	127	356	14.2	16	0	0	1	29.6	15.0311	0	109	69	1	0	6.59178
2089	3.43	0.5	13.5163	78.1	1	0	1	56.23	0	0	0	0	0	0	37.1189	51	241	37	107	390	97	127	356	14.2	16	0	0	1	29.6	15.0311	0	109	69	1	0	6.59452
2089	4.22	0.5	10.52	78.1	1	0	1	56.23	0	0	0	0	0	0	37.1189	51	241	37	107	390	97	127	356	14.2	16	0	0	1	29.6	15.0311	0	109	69	1	0	6.59726
2089	4.57	0.5	9.55373	78.1	1	0	1	56.23	0	0	0	0	0	0	37.1189	51	241	37	107	390	97	127	356	14.2	16	0	0	1	29.6	15.0311	0	109	69	1	0	6.6
2089	3.17	0.5	14.867	78.1	1	0	1	56.23	0	0	0	0	0	0	37.1189	51	241	37	107	390	97	127	356	14.2	16	0	0	1	29.6	15.0311	0	109	69	1	0	6.60274
2089	4.01	0.5	11.1891	78.1	1	0	1	56.23	0	0	0	0	0	0	37.1189	51	241	37	107	390	97	127	356	14.2	16	0	0	1	29.6	15.0311	0	109	69	1	0	6.60548
2089	3.33	0.5	14.0072	78.1	1	0	1	56.23	0	0	0	0	0	0	37.1189	51	241	37	107	390	97	127	356	14.2	16	0	0	1	29.6	15.0311	0	109	69	1	0	6.60822
2089	9.97	0.5	3.71474	78.1	1	0	1	56.23	0	0	0	0	0	0	37.1189	51	241	37	107	390	97	127	356	14.2	16	0	0	1	29.6	15.0311	0	109	69	1	0	6.81644
2089	6.22	0.5	6.57129	78.1	1	0	1	56.23	0	0	0	0	0	0	37.1189	51	241	37	107	390	97	127	356	14.2	16	0	0	1	29.6	15.0311	0	109	69	1	0	6.81918
2089	4.2	0.5	10.5639	78.1	1	0	1	56.23	0	0	0	0	0	0	37.1189	51	241	37	107	390	97	127	356	14.2	16	0	0	1	29.6	15.0311	0	109	69	1	0	6.82192
2089	4.45	0.5	9.85052	78.1	1	0	1	56.23	0	0	0	0	0	0	37.1189	51	241	37	107	390	97	127	356	14.2	16	0	0	1	29.6	15.0311	0	109	69	1	0	6.82466
2089	4.77	0.5	9.0571	78.1	1	0	1	56.23	0	0	0	0	0	0	37.1189	51	241	37	107	390	97	127	356	14.2	16	0	0	1	29.6	15.0311	0	109	69	1	0	6.8274
2089	3.74	0.5	12.1534	78.1	1	0	1	56.23	0	0	0	0	0	0	37.1189	51	241	37	107	390	97	127	356	14.2	16	0	0	1	29.6	15.0311	0	109	69	1	0	6.83288
2089	4.4	0.5	9.98524	78.1	1	0	1	56.23	0	0	0	0	0	0	37.1189	51	241	37	107	390	97	127	356	14.2	16	0	0	1	29.6	15.0311	0	109	69	1	0	6.83562
2089	3.41	0.5	13.5889	78.1	1	0	1	56.23	0	0	0	0	0	0	37.1189	51	241	37	107	390	97	127	356	14.2	16	0	0	1	29.6	15.0311	0	109	69	1	0	6.83836
2089	4.73	0.5	9.14679	78.1	1	0	1	56.23	0	0	0	0	0	0	37.1189	51	241	37	107	390	97	127	356	14.2	16	0	0	1	29.6	15.0311	0	109	69	1	0	6.87397
2089	5.35	0.5	7.88112	78.1	1	0	1	56.23	0	0	0	0	0	0	37.1189	51	241	37	107	390	97	127	356	14.2	16	0	0	1	29.6	15.0311	0	109	69	1	0	6.87671
2089	5.74	0.5	7.20228	78.1	1	0	1	56.23	0	0	0	0	0	0	37.1189	51	241	37	107	390	97	127	356	14.2	16	0	0	1	29.6	15.0311	0	109	69	1	0	7.58904
2089	6.17	0.5	6.59981	78.1	1	0	1	56.23	0	0	0	0	0	0	37.1189	51	241	37	107	390	97	127	356	14.2	16	0	0	1	29.6	15.0311	0	109	69	1	0	7.59178
2089	7.66	0.5	5.08095	78.1	1	0	1	56.23	0	0	0	0	0	0	37.1189	51	241	37	107	390	97	127	356	14.2	16	0	0	1	29.6	15.0311	0	109	69	1	0	7.59452
2089	4.68	0.5	9.21528	78.1	1	0	1	56.23	0	0	0	0	0	0	37.1189	51	241	37	107	390	97	127	356	14.2	16	0	0	1	29.6	15.0311	0	109	69	1	0	7.6411
2089	3.87	0.5	11.5949	78.1	1	0	1	56.23	0	0	0	0	0	0	37.1189	51	241	37	107	390	97	127	356	14.2	16	0	0	1	29.6	15.0311	0	109	69	1	0	7.64931
2089	4.92	0.5	8.67394	78.1	1	0	1	56.23	0	0	0	0	0	0	37.1189	51	241	37	107	390	97	127	356	14.2	16	0	0	1	29.6	15.0311	0	109	69	1	0	7.65205
2089	3.37	0.5	13.7053	78.1	1	0	1	56.23	0	0	0	0	0	0	37.1189	51	241	37	107	390	97	127	356	14.2	16	0	0	1	29.6	15.0311	0	109	69	1	0	7.65479
2089	3.62	0.5	12.5689	78.1	1	0	1	56.23	0	0	0	0	0	0	37.1189	51	241	37	107	390	97	127	356	14.2	16	0	0	1	29.6	15.0311	0	109	69	1	0	7.66027
2089	4.77	0.5	9.00409	78.1	1	0	1	56.23	0	0	0	0	0	0	37.1189	51	241	37	107	390	97	127	356	14.2	16	0	0	1	29.6	15.0311	0	109	69	1	0	7.66301
2089	7.74	0.5	5.01434	78.1	1	0	1	56.23	0	0	0	0	0	0	37.1189	51	241	37	107	390	97	127	356	14.2	16	0	0	1	29.6	15.0311	0	109	69	1	0	7.68493
2089	5.62	0.5	7.3835	78.1	1	0	1	56.23	0	0	0	0	0	0	37.1189	51	241	37	107	390	97	127	356	14.2	16	0	0	1	29.6	15.0311	0	109	69	1	0	7.68767
2089	5.26	0.5	7.99843	78.1	1	0	1	56.23	0	0	0	0	0	0	37.1189	51	241	37	107	390	97	127	356	14.2	16	0	0	1	29.6	15.0311	0	109	69	1	0	7.69315
2089	6.35	0.5	6.36964	78.1	1	0	1	56.23	0	0	0	0	0	0	37.1189	51	241	37	107	390	97	127	356	14.2	16	0	0	1	29.6	15.0311	0	109	69	1	0	7.69589
2089	5.69	0.5	7.27312	78.1	1	0	1	56.23	0	0	0	0	0	0	37.1189	51	241	37	107	390	97	127	356	14.2	16	0	0	1	29.6	15.0311	0	109	69	1	0	7.70137
2089	2.99	0.5	15.8181	78.1	1	0	1	56.23	0	0	0	0	0	0	37.1189	51	241	37	107	390	97	127	356	14.2	16	0	0	1	29.6	15.0311	0	109	69	1	0	7.83562
2089	3.98	0.5	11.1937	78.1	1	0	1	56.23	0	0	0	0	0	0	37.1189	51	241	37	107	390	97	127	356	14.2	16	0	0	1	29.6	15.0311	0	109	69	1	0	7.83836
2089	5.55	0.5	7.48816	78.1	1	0	1	56.23	0	0	0	0	0	0	37.1189	51	241	37	107	390	97	127	356	14.2	16	0	0	1	29.6	15.0311	0	109	69	1	0	7.8411
2089	6.37	0.5	6.33888	78.1	1	0	1	56.23	0	0	0	0	0	0	37.1189	51	241	37	107	390	97	127	356	14.2	16	0	0	1	29.6	15.0311	0	109	69	1	0	7.84384
2089	4.65	0.5	9.27381	78.1	1	0	1	56.23	0	0	0	0	0	0	37.1189	51	241	37	107	390	97	127	356	14.2	16	0	0	1	29.6	15.0311	0	109	69	1	0	7.84658
2089	3.71	0.5	12.1443	78.1	1	0	1	56.23	0	0	0	0	0	0	37.1189	51	241	37	107	390	97	127	356	14.2	16	0	0	1	29.6	15.0311	0	109	69	1	0	8.32603
2089	4.49	0.5	9.64211	78.1	1	0	1	56.23	0	0	0	0	0	0	37.1189	51	241	37	107	390	97	127	356	14.2	16	0	0	1	29.6	15.0311	0	109	69	1	0	8.32877
2089	3.2	0.5	14.5207	78.1	1	0	1	56.23	0	0	0	0	0	0	37.1189	51	241	37	107	390	97	127	356	14.2	16	0	0	1	29.6	15.0311	0	109	69	1	0	8.33699
2089	2.38	0.5	20.7645	78.1	1	0	1	56.23	0	0	0	0	0	0	37.1189	51	241	37	107	390	97	127	356	14.2	16	0	0	1	29.6	15.0311	0	109	69	1	0	8.3726
2089	2.1	0.5	24.1564	78.1	1	0	1	56.23	0	0	0	0	0	0	37.1189	51	241	37	107	390	97	127	356	14.2	16	0	0	1	29.6	15.0311	0	109	69	1	0	8.37534
2089	2.21	0.5	22.71	78.1	1	0	1	56.23	0	0	0	0	0	0	37.1189	51	241	37	107	390	97	127	356	14.2	16	0	0	1	29.6	15.0311	0	109	69	1	0	8.37808
2089	2.87	0.5	16.5577	78.1	1	0	1	56.23	0	0	0	0	0	0	37.1189	51	241	37	107	390	97	127	356	14.2	16	0	0	1	29.6	15.0311	0	109	69	1	0	8.38082
2089	2.23	0.5	22.4631	78.1	1	0	1	56.23	0	0	0	0	0	0	37.1189	51	241	37	107	390	97	127	356	14.2	16	0	0	1	29.6	15.0311	0	109	69	1	0	8.38356
2089	5.81	0.5	6.99754	78.1	1	0	1	56.23	0	0	0	0	0	0	37.1189	51	241	37	107	390	97	127	356	14.2	16	0	0	1	29.6	15.0311	0	109	69	1	0	9.60822
2089	3.87	0.5	11.4362	78.1	1	0	1	56.23	0	0	0	0	0	0	37.1189	51	241	37	107	390	97	127	356	14.2	16	0	0	1	29.6	15.0311	0	109	69	1	0	9.61096
2089	4.94	0.5	8.51321	78.1	1	0	1	56.23	0	0	0	0	0	0	37.1189	51	241	37	107	390	97	127	356	14.2	16	0	0	1	29.6	15.0311	0	109	69	1	0	9.61644
2091	0.9	0.9	85.1182	12	0	1	1	71.85	1	0	0	0	0	0	33.9446	44.25	193	50	110	185	33	7	130	6.8		1	0	1	21.7	5.1358	1	131	73	1	1	0
2091	0.8	0.9	89.2576	12	0	1	1	71.85	1	0	0	0	0	0	33.9446	44.25	193	50	110	185	33	7	130	6.8		1	0	1	21.7	5.1358	1	131	73	1	1	0.131507
2091	0.8	0.9	89.0894	12	0	1	1	71.85	1	0	0	0	0	0	33.9446	44.25	193	50	110	185	33	7	130	6.8		1	0	1	21.7	5.1358	1	131	73	1	1	0.4
2091	0.8	0.9	88.6703	12	0	1	1	71.85	1	0	0	0	0	0	33.9446	44.25	193	50	110	185	33	7	130	6.8		1	0	1	21.7	5.1358	1	131	73	1	1	1.07123
2091	0.9	0.9	84.2901	12	0	1	1	71.85	1	0	0	0	0	0	33.9446	44.25	193	50	110	185	33	7	130	6.8		1	0	1	21.7	5.1358	1	131	73	1	1	1.39178
2091	1.1	0.9	65.8527	12	0	1	1	71.85	1	0	0	0	0	0	33.9446	44.25	193	50	110	185	33	7	130	6.8		1	0	1	21.7	5.1358	1	131	73	1	1	1.99452
2091	0.9	0.9	83.721	12	0	1	1	71.85	1	0	0	0	0	0	33.9446	44.25	193	50	110	185	33	7	130	6.8		1	0	1	21.7	5.1358	1	131	73	1	1	2.35616
2091	0.9	0.9	83.5874	12	0	1	1	71.85	1	0	0	0	0	0	33.9446	44.25	193	50	110	185	33	7	130	6.8		1	0	1	21.7	5.1358	1	131	73	1	1	2.58356
2091	0.9	0.9	83.3946	12	0	1	1	71.85	1	0	0	0	0	0	33.9446	44.25	193	50	110	185	33	7	130	6.8		1	0	1	21.7	5.1358	1	131	73	1	1	2.91233
2091	0.9	0.9	83.1606	12	0	1	1	71.85	1	0	0	0	0	0	33.9446	44.25	193	50	110	185	33	7	130	6.8		1	0	1	21.7	5.1358	1	131	73	1	1	3.31233
2091	1	0.9	73.0582	12	0	1	1	71.85	1	0	0	0	0	0	33.9446	44.25	193	50	110	185	33	7	130	6.8		1	0	1	21.7	5.1358	1	131	73	1	1	3.61644
2091	0.9	0.9	82.5785	12	0	1	1	71.85	1	0	0	0	0	0	33.9446	44.25	193	50	110	185	33	7	130	6.8		1	0	1	21.7	5.1358	1	131	73	1	1	4.31233
2097	0.9	0.9	87.0594	6.47249	0	1	1	68.64	1	0	0	0	1	0	28.7554	38	182	47	84	132	51	6	101	6.8	19	0	0	0	20.3	2.84296	1	138	77	1	1	0
2097	1	0.9	76.6425	6.47249	0	1	1	68.64	1	0	0	0	1	0	28.7554	38	182	47	84	132	51	6	101	6.8	19	0	0	0	20.3	2.84296	1	138	77	1	1	0.00821918
2097	1	0.9	76.5688	6.47249	0	1	1	68.64	1	0	0	0	1	0	28.7554	38	182	47	84	132	51	6	101	6.8	19	0	0	0	20.3	2.84296	1	138	77	1	1	0.145205
2097	1	0.9	76.4113	6.47249	0	1	1	68.64	1	0	0	0	1	0	28.7554	38	182	47	84	132	51	6	101	6.8	19	0	0	0	20.3	2.84296	1	138	77	1	1	0.438356
2097	1.1	0.9	67.9037	6.47249	0	1	1	68.64	1	0	0	0	1	0	28.7554	38	182	47	84	132	51	6	101	6.8	19	0	0	0	20.3	2.84296	1	138	77	1	1	0.838356
2097	1.2	0.9	60.8616	6.47249	0	1	1	68.64	1	0	0	0	1	0	28.7554	38	182	47	84	132	51	6	101	6.8	19	0	0	0	20.3	2.84296	1	138	77	1	1	1.44932
2097	1	0.9	75.7159	6.47249	0	1	1	68.64	1	0	0	0	1	0	28.7554	38	182	47	84	132	51	6	101	6.8	19	0	0	0	20.3	2.84296	1	138	77	1	1	1.73973
2097	1	0.9	75.5704	6.47249	0	1	1	68.64	1	0	0	0	1	0	28.7554	38	182	47	84	132	51	6	101	6.8	19	0	0	0	20.3	2.84296	1	138	77	1	1	2.0137
2097	1	0.9	75.4309	6.47249	0	1	1	68.64	1	0	0	0	1	0	28.7554	38	182	47	84	132	51	6	101	6.8	19	0	0	0	20.3	2.84296	1	138	77	1	1	2.27671
2097	1	0.9	75.3467	6.47249	0	1	1	68.64	1	0	0	0	1	0	28.7554	38	182	47	84	132	51	6	101	6.8	19	0	0	0	20.3	2.84296	1	138	77	1	1	2.43562
2097	1.1	0.9	66.9564	6.47249	0	1	1	68.64	1	0	0	0	1	0	28.7554	38	182	47	84	132	51	6	101	6.8	19	0	0	0	20.3	2.84296	1	138	77	1	1	2.83836
2097	1.2	0.9	60.1038	6.47249	0	1	1	68.64	1	0	0	0	1	0	28.7554	38	182	47	84	132	51	6	101	6.8	19	0	0	0	20.3	2.84296	1	138	77	1	1	3.23288
2097	1	0.9	74.8337	6.47249	0	1	1	68.64	1	0	0	0	1	0	28.7554	38	182	47	84	132	51	6	101	6.8	19	0	0	0	20.3	2.84296	1	138	77	1	1	3.40822
2097	0.9	0.9	84.9099	6.47249	0	1	1	68.64	1	0	0	0	1	0	28.7554	38	182	47	84	132	51	6	101	6.8	19	0	0	0	20.3	2.84296	1	138	77	1	1	3.5589
2097	0.9	0.9	84.8739	6.47249	0	1	1	68.64	1	0	0	0	1	0	28.7554	38	182	47	84	132	51	6	101	6.8	19	0	0	0	20.3	2.84296	1	138	77	1	1	3.61918
2097	1	0.9	74.7128	6.47249	0	1	1	68.64	1	0	0	0	1	0	28.7554	38	182	47	84	132	51	6	101	6.8	19	0	0	0	20.3	2.84296	1	138	77	1	1	3.63836
2097	0.9	0.9	84.7695	6.47249	0	1	1	68.64	1	0	0	0	1	0	28.7554	38	182	47	84	132	51	6	101	6.8	19	0	0	0	20.3	2.84296	1	138	77	1	1	3.79452
2097	1	0.9	74.6194	6.47249	0	1	1	68.64	1	0	0	0	1	0	28.7554	38	182	47	84	132	51	6	101	6.8	19	0	0	0	20.3	2.84296	1	138	77	1	1	3.81644
2097	1.1	0.9	66.4212	6.47249	0	1	1	68.64	1	0	0	0	1	0	28.7554	38	182	47	84	132	51	6	101	6.8	19	0	0	0	20.3	2.84296	1	138	77	1	1	3.98082
2097	1	0.9	74.4845	6.47249	0	1	1	68.64	1	0	0	0	1	0	28.7554	38	182	47	84	132	51	6	101	6.8	19	0	0	0	20.3	2.84296	1	138	77	1	1	4.07397
2097	1	0.9	74.4731	6.47249	0	1	1	68.64	1	0	0	0	1	0	28.7554	38	182	47	84	132	51	6	101	6.8	19	0	0	0	20.3	2.84296	1	138	77	1	1	4.09589
2097	0.9	0.9	84.5739	6.47249	0	1	1	68.64	1	0	0	0	1	0	28.7554	38	182	47	84	132	51	6	101	6.8	19	0	0	0	20.3	2.84296	1	138	77	1	1	4.12329
2097	0.9	0.9	84.5723	6.47249	0	1	1	68.64	1	0	0	0	1	0	28.7554	38	182	47	84	132	51	6	101	6.8	19	0	0	0	20.3	2.84296	1	138	77	1	1	4.12603
2097	0.8	0.9	88.7653	6.47249	0	1	1	68.64	1	0	0	0	1	0	28.7554	38	182	47	84	132	51	6	101	6.8	19	0	0	0	20.3	2.84296	1	138	77	1	1	4.12877
2097	1.1	0.9	66.3483	6.47249	0	1	1	68.64	1	0	0	0	1	0	28.7554	38	182	47	84	132	51	6	101	6.8	19	0	0	0	20.3	2.84296	1	138	77	1	1	4.13699
2097	0.9	0.9	84.5641	6.47249	0	1	1	68.64	1	0	0	0	1	0	28.7554	38	182	47	84	132	51	6	101	6.8	19	0	0	0	20.3	2.84296	1	138	77	1	1	4.13973
2097	0.9	0.9	84.5625	6.47249	0	1	1	68.64	1	0	0	0	1	0	28.7554	38	182	47	84	132	51	6	101	6.8	19	0	0	0	20.3	2.84296	1	138	77	1	1	4.14247
2097	0.9	0.9	84.5609	6.47249	0	1	1	68.64	1	0	0	0	1	0	28.7554	38	182	47	84	132	51	6	101	6.8	19	0	0	0	20.3	2.84296	1	138	77	1	1	4.14521
2097	0.9	0.9	84.5593	6.47249	0	1	1	68.64	1	0	0	0	1	0	28.7554	38	182	47	84	132	51	6	101	6.8	19	0	0	0	20.3	2.84296	1	138	77	1	1	4.14795
2097	0.9	0.9	84.5576	6.47249	0	1	1	68.64	1	0	0	0	1	0	28.7554	38	182	47	84	132	51	6	101	6.8	19	0	0	0	20.3	2.84296	1	138	77	1	1	4.15068
2097	1	0.9	74.4401	6.47249	0	1	1	68.64	1	0	0	0	1	0	28.7554	38	182	47	84	132	51	6	101	6.8	19	0	0	0	20.3	2.84296	1	138	77	1	1	4.1589
2097	0.8	0.9	88.7448	6.47249	0	1	1	68.64	1	0	0	0	1	0	28.7554	38	182	47	84	132	51	6	101	6.8	19	0	0	0	20.3	2.84296	1	138	77	1	1	4.16164
2097	0.9	0.9	84.5495	6.47249	0	1	1	68.64	1	0	0	0	1	0	28.7554	38	182	47	84	132	51	6	101	6.8	19	0	0	0	20.3	2.84296	1	138	77	1	1	4.16438
2097	0.8	0.9	88.7414	6.47249	0	1	1	68.64	1	0	0	0	1	0	28.7554	38	182	47	84	132	51	6	101	6.8	19	0	0	0	20.3	2.84296	1	138	77	1	1	4.16712
2097	0.9	0.9	84.5462	6.47249	0	1	1	68.64	1	0	0	0	1	0	28.7554	38	182	47	84	132	51	6	101	6.8	19	0	0	0	20.3	2.84296	1	138	77	1	1	4.16986
2097	0.9	0.9	84.5446	6.47249	0	1	1	68.64	1	0	0	0	1	0	28.7554	38	182	47	84	132	51	6	101	6.8	19	0	0	0	20.3	2.84296	1	138	77	1	1	4.1726
2097	0.9	0.9	84.5397	6.47249	0	1	1	68.64	1	0	0	0	1	0	28.7554	38	182	47	84	132	51	6	101	6.8	19	0	0	0	20.3	2.84296	1	138	77	1	1	4.18082
2097	0.9	0.9	84.5381	6.47249	0	1	1	68.64	1	0	0	0	1	0	28.7554	38	182	47	84	132	51	6	101	6.8	19	0	0	0	20.3	2.84296	1	138	77	1	1	4.18356
2097	0.9	0.9	84.5365	6.47249	0	1	1	68.64	1	0	0	0	1	0	28.7554	38	182	47	84	132	51	6	101	6.8	19	0	0	0	20.3	2.84296	1	138	77	1	1	4.1863
2097	0.9	0.9	84.5349	6.47249	0	1	1	68.64	1	0	0	0	1	0	28.7554	38	182	47	84	132	51	6	101	6.8	19	0	0	0	20.3	2.84296	1	138	77	1	1	4.18904
2097	1	0.9	74.4229	6.47249	0	1	1	68.64	1	0	0	0	1	0	28.7554	38	182	47	84	132	51	6	101	6.8	19	0	0	0	20.3	2.84296	1	138	77	1	1	4.19178
2097	0.9	0.9	84.5316	6.47249	0	1	1	68.64	1	0	0	0	1	0	28.7554	38	182	47	84	132	51	6	101	6.8	19	0	0	0	20.3	2.84296	1	138	77	1	1	4.19452
2097	0.8	0.9	88.7192	6.47249	0	1	1	68.64	1	0	0	0	1	0	28.7554	38	182	47	84	132	51	6	101	6.8	19	0	0	0	20.3	2.84296	1	138	77	1	1	4.20274
2097	0.9	0.9	84.5251	6.47249	0	1	1	68.64	1	0	0	0	1	0	28.7554	38	182	47	84	132	51	6	101	6.8	19	0	0	0	20.3	2.84296	1	138	77	1	1	4.20548
2097	0.8	0.9	88.7158	6.47249	0	1	1	68.64	1	0	0	0	1	0	28.7554	38	182	47	84	132	51	6	101	6.8	19	0	0	0	20.3	2.84296	1	138	77	1	1	4.20822
2097	0.8	0.9	88.7141	6.47249	0	1	1	68.64	1	0	0	0	1	0	28.7554	38	182	47	84	132	51	6	101	6.8	19	0	0	0	20.3	2.84296	1	138	77	1	1	4.21096
2097	0.8	0.9	88.7124	6.47249	0	1	1	68.64	1	0	0	0	1	0	28.7554	38	182	47	84	132	51	6	101	6.8	19	0	0	0	20.3	2.84296	1	138	77	1	1	4.2137
2097	0.7	0.9	93.7153	6.47249	0	1	1	68.64	1	0	0	0	1	0	28.7554	38	182	47	84	132	51	6	101	6.8	19	0	0	0	20.3	2.84296	1	138	77	1	1	4.21644
2097	0.8	0.9	88.7056	6.47249	0	1	1	68.64	1	0	0	0	1	0	28.7554	38	182	47	84	132	51	6	101	6.8	19	0	0	0	20.3	2.84296	1	138	77	1	1	4.22466
2097	0.7	0.9	93.7081	6.47249	0	1	1	68.64	1	0	0	0	1	0	28.7554	38	182	47	84	132	51	6	101	6.8	19	0	0	0	20.3	2.84296	1	138	77	1	1	4.2274
2097	0.7	0.9	93.7063	6.47249	0	1	1	68.64	1	0	0	0	1	0	28.7554	38	182	47	84	132	51	6	101	6.8	19	0	0	0	20.3	2.84296	1	138	77	1	1	4.23014
2097	0.8	0.9	88.697	6.47249	0	1	1	68.64	1	0	0	0	1	0	28.7554	38	182	47	84	132	51	6	101	6.8	19	0	0	0	20.3	2.84296	1	138	77	1	1	4.23836
2097	0.9	0.9	84.504	6.47249	0	1	1	68.64	1	0	0	0	1	0	28.7554	38	182	47	84	132	51	6	101	6.8	19	0	0	0	20.3	2.84296	1	138	77	1	1	4.2411
2097	0.9	0.9	84.5007	6.47249	0	1	1	68.64	1	0	0	0	1	0	28.7554	38	182	47	84	132	51	6	101	6.8	19	0	0	0	20.3	2.84296	1	138	77	1	1	4.24658
2097	1.1	0.9	66.296	6.47249	0	1	1	68.64	1	0	0	0	1	0	28.7554	38	182	47	84	132	51	6	101	6.8	19	0	0	0	20.3	2.84296	1	138	77	1	1	4.24932
2097	1.1	0.9	66.2947	6.47249	0	1	1	68.64	1	0	0	0	1	0	28.7554	38	182	47	84	132	51	6	101	6.8	19	0	0	0	20.3	2.84296	1	138	77	1	1	4.25205
2097	1.1	0.9	66.2934	6.47249	0	1	1	68.64	1	0	0	0	1	0	28.7554	38	182	47	84	132	51	6	101	6.8	19	0	0	0	20.3	2.84296	1	138	77	1	1	4.25479
2097	1	0.9	74.3842	6.47249	0	1	1	68.64	1	0	0	0	1	0	28.7554	38	182	47	84	132	51	6	101	6.8	19	0	0	0	20.3	2.84296	1	138	77	1	1	4.26575
2097	1	0.9	74.38	6.47249	0	1	1	68.64	1	0	0	0	1	0	28.7554	38	182	47	84	132	51	6	101	6.8	19	0	0	0	20.3	2.84296	1	138	77	1	1	4.27397
2097	0.9	0.9	84.4779	6.47249	0	1	1	68.64	1	0	0	0	1	0	28.7554	38	182	47	84	132	51	6	101	6.8	19	0	0	0	20.3	2.84296	1	138	77	1	1	4.28493
2097	0.9	0.9	84.4731	6.47249	0	1	1	68.64	1	0	0	0	1	0	28.7554	38	182	47	84	132	51	6	101	6.8	19	0	0	0	20.3	2.84296	1	138	77	1	1	4.29315
2097	0.9	0.9	84.4714	6.47249	0	1	1	68.64	1	0	0	0	1	0	28.7554	38	182	47	84	132	51	6	101	6.8	19	0	0	0	20.3	2.84296	1	138	77	1	1	4.29589
2097	1	0.9	74.3642	6.47249	0	1	1	68.64	1	0	0	0	1	0	28.7554	38	182	47	84	132	51	6	101	6.8	19	0	0	0	20.3	2.84296	1	138	77	1	1	4.30411
2097	0.9	0.9	84.4552	6.47249	0	1	1	68.64	1	0	0	0	1	0	28.7554	38	182	47	84	132	51	6	101	6.8	19	0	0	0	20.3	2.84296	1	138	77	1	1	4.32329
2097	1	0.9	74.3499	6.47249	0	1	1	68.64	1	0	0	0	1	0	28.7554	38	182	47	84	132	51	6	101	6.8	19	0	0	0	20.3	2.84296	1	138	77	1	1	4.33151
2097	1	0.9	74.3442	6.47249	0	1	1	68.64	1	0	0	0	1	0	28.7554	38	182	47	84	132	51	6	101	6.8	19	0	0	0	20.3	2.84296	1	138	77	1	1	4.34247
2097	1	0.9	74.3413	6.47249	0	1	1	68.64	1	0	0	0	1	0	28.7554	38	182	47	84	132	51	6	101	6.8	19	0	0	0	20.3	2.84296	1	138	77	1	1	4.34795
2097	1	0.9	74.3384	6.47249	0	1	1	68.64	1	0	0	0	1	0	28.7554	38	182	47	84	132	51	6	101	6.8	19	0	0	0	20.3	2.84296	1	138	77	1	1	4.35342
2097	1.1	0.9	66.2437	6.47249	0	1	1	68.64	1	0	0	0	1	0	28.7554	38	182	47	84	132	51	6	101	6.8	19	0	0	0	20.3	2.84296	1	138	77	1	1	4.36164
2097	1.1	0.9	66.2424	6.47249	0	1	1	68.64	1	0	0	0	1	0	28.7554	38	182	47	84	132	51	6	101	6.8	19	0	0	0	20.3	2.84296	1	138	77	1	1	4.36438
2097	1.1	0.9	66.2412	6.47249	0	1	1	68.64	1	0	0	0	1	0	28.7554	38	182	47	84	132	51	6	101	6.8	19	0	0	0	20.3	2.84296	1	138	77	1	1	4.36712
2097	1	0.9	74.3299	6.47249	0	1	1	68.64	1	0	0	0	1	0	28.7554	38	182	47	84	132	51	6	101	6.8	19	0	0	0	20.3	2.84296	1	138	77	1	1	4.36986
2097	0.9	0.9	84.4259	6.47249	0	1	1	68.64	1	0	0	0	1	0	28.7554	38	182	47	84	132	51	6	101	6.8	19	0	0	0	20.3	2.84296	1	138	77	1	1	4.3726
2097	0.9	0.9	84.4243	6.47249	0	1	1	68.64	1	0	0	0	1	0	28.7554	38	182	47	84	132	51	6	101	6.8	19	0	0	0	20.3	2.84296	1	138	77	1	1	4.37534
2097	0.9	0.9	84.4194	6.47249	0	1	1	68.64	1	0	0	0	1	0	28.7554	38	182	47	84	132	51	6	101	6.8	19	0	0	0	20.3	2.84296	1	138	77	1	1	4.38356
2097	0.8	0.9	88.6049	6.47249	0	1	1	68.64	1	0	0	0	1	0	28.7554	38	182	47	84	132	51	6	101	6.8	19	0	0	0	20.3	2.84296	1	138	77	1	1	4.3863
2097	0.9	0.9	84.4162	6.47249	0	1	1	68.64	1	0	0	0	1	0	28.7554	38	182	47	84	132	51	6	101	6.8	19	0	0	0	20.3	2.84296	1	138	77	1	1	4.38904
2097	1	0.9	74.3184	6.47249	0	1	1	68.64	1	0	0	0	1	0	28.7554	38	182	47	84	132	51	6	101	6.8	19	0	0	0	20.3	2.84296	1	138	77	1	1	4.39178
2097	0.9	0.9	84.4129	6.47249	0	1	1	68.64	1	0	0	0	1	0	28.7554	38	182	47	84	132	51	6	101	6.8	19	0	0	0	20.3	2.84296	1	138	77	1	1	4.39452
2097	0.9	0.9	84.4113	6.47249	0	1	1	68.64	1	0	0	0	1	0	28.7554	38	182	47	84	132	51	6	101	6.8	19	0	0	0	20.3	2.84296	1	138	77	1	1	4.39726
2097	1	0.9	74.3113	6.47249	0	1	1	68.64	1	0	0	0	1	0	28.7554	38	182	47	84	132	51	6	101	6.8	19	0	0	0	20.3	2.84296	1	138	77	1	1	4.40548
2097	1.1	0.9	66.222	6.47249	0	1	1	68.64	1	0	0	0	1	0	28.7554	38	182	47	84	132	51	6	101	6.8	19	0	0	0	20.3	2.84296	1	138	77	1	1	4.40822
2097	0.9	0.9	84.4032	6.47249	0	1	1	68.64	1	0	0	0	1	0	28.7554	38	182	47	84	132	51	6	101	6.8	19	0	0	0	20.3	2.84296	1	138	77	1	1	4.41096
2097	1	0.9	74.307	6.47249	0	1	1	68.64	1	0	0	0	1	0	28.7554	38	182	47	84	132	51	6	101	6.8	19	0	0	0	20.3	2.84296	1	138	77	1	1	4.4137
2097	1	0.9	74.3055	6.47249	0	1	1	68.64	1	0	0	0	1	0	28.7554	38	182	47	84	132	51	6	101	6.8	19	0	0	0	20.3	2.84296	1	138	77	1	1	4.41644
2097	1	0.9	74.3041	6.47249	0	1	1	68.64	1	0	0	0	1	0	28.7554	38	182	47	84	132	51	6	101	6.8	19	0	0	0	20.3	2.84296	1	138	77	1	1	4.41918
2097	0.9	0.9	84.3918	6.47249	0	1	1	68.64	1	0	0	0	1	0	28.7554	38	182	47	84	132	51	6	101	6.8	19	0	0	0	20.3	2.84296	1	138	77	1	1	4.43014
2097	0.9	0.9	84.3902	6.47249	0	1	1	68.64	1	0	0	0	1	0	28.7554	38	182	47	84	132	51	6	101	6.8	19	0	0	0	20.3	2.84296	1	138	77	1	1	4.43288
2097	0.9	0.9	84.3886	6.47249	0	1	1	68.64	1	0	0	0	1	0	28.7554	38	182	47	84	132	51	6	101	6.8	19	0	0	0	20.3	2.84296	1	138	77	1	1	4.43562
2097	0.8	0.9	88.5725	6.47249	0	1	1	68.64	1	0	0	0	1	0	28.7554	38	182	47	84	132	51	6	101	6.8	19	0	0	0	20.3	2.84296	1	138	77	1	1	4.43836
2097	0.8	0.9	88.5537	6.47249	0	1	1	68.64	1	0	0	0	1	0	28.7554	38	182	47	84	132	51	6	101	6.8	19	0	0	0	20.3	2.84296	1	138	77	1	1	4.46849
2097	0.8	0.9	88.552	6.47249	0	1	1	68.64	1	0	0	0	1	0	28.7554	38	182	47	84	132	51	6	101	6.8	19	0	0	0	20.3	2.84296	1	138	77	1	1	4.47123
2097	0.8	0.9	88.5503	6.47249	0	1	1	68.64	1	0	0	0	1	0	28.7554	38	182	47	84	132	51	6	101	6.8	19	0	0	0	20.3	2.84296	1	138	77	1	1	4.47397
2097	0.7	0.9	93.5351	6.47249	0	1	1	68.64	1	0	0	0	1	0	28.7554	38	182	47	84	132	51	6	101	6.8	19	0	0	0	20.3	2.84296	1	138	77	1	1	4.49041
2097	0.8	0.9	88.5299	6.47249	0	1	1	68.64	1	0	0	0	1	0	28.7554	38	182	47	84	132	51	6	101	6.8	19	0	0	0	20.3	2.84296	1	138	77	1	1	4.50685
2097	0.8	0.9	88.5282	6.47249	0	1	1	68.64	1	0	0	0	1	0	28.7554	38	182	47	84	132	51	6	101	6.8	19	0	0	0	20.3	2.84296	1	138	77	1	1	4.50959
2097	0.9	0.9	84.3431	6.47249	0	1	1	68.64	1	0	0	0	1	0	28.7554	38	182	47	84	132	51	6	101	6.8	19	0	0	0	20.3	2.84296	1	138	77	1	1	4.51233
2097	0.9	0.9	84.3415	6.47249	0	1	1	68.64	1	0	0	0	1	0	28.7554	38	182	47	84	132	51	6	101	6.8	19	0	0	0	20.3	2.84296	1	138	77	1	1	4.51507
2097	1	0.9	74.2527	6.47249	0	1	1	68.64	1	0	0	0	1	0	28.7554	38	182	47	84	132	51	6	101	6.8	19	0	0	0	20.3	2.84296	1	138	77	1	1	4.51781
2099	0.6	0.6	112.753	26.9	0	0	2	62.59	0	0	1	0	0	0	45.889	48.5	199	62	112	67	25	94	113	6.3	14	0	0	1	20.9	3.15284	1	130	72	0	1	0
2099	0.8	0.6	90.9662	26.9	0	0	2	62.59	0	0	1	0	0	0	45.889	48.5	199	62	112	67	25	94	113	6.3	14	0	0	1	20.9	3.15284	1	130	72	0	1	0.364384
2099	0.7	0.6	106.597	26.9	0	0	2	62.59	0	0	1	0	0	0	45.889	48.5	199	62	112	67	25	94	113	6.3	14	0	0	1	20.9	3.15284	1	130	72	0	1	0.772603
2099	0.7	0.6	106.388	26.9	0	0	2	62.59	0	0	1	0	0	0	45.889	48.5	199	62	112	67	25	94	113	6.3	14	0	0	1	20.9	3.15284	1	130	72	0	1	1.05205
2099	0.7	0.6	106.002	26.9	0	0	2	62.59	0	0	1	0	0	0	45.889	48.5	199	62	112	67	25	94	113	6.3	14	0	0	1	20.9	3.15284	1	130	72	0	1	1.56986
2099	0.7	0.6	105.798	26.9	0	0	2	62.59	0	0	1	0	0	0	45.889	48.5	199	62	112	67	25	94	113	6.3	14	0	0	1	20.9	3.15284	1	130	72	0	1	1.84384
2099	0.7	0.6	105.615	26.9	0	0	2	62.59	0	0	1	0	0	0	45.889	48.5	199	62	112	67	25	94	113	6.3	14	0	0	1	20.9	3.15284	1	130	72	0	1	2.09041
2099	0.7	0.6	105.404	26.9	0	0	2	62.59	0	0	1	0	0	0	45.889	48.5	199	62	112	67	25	94	113	6.3	14	0	0	1	20.9	3.15284	1	130	72	0	1	2.37534
2099	0.8	0.6	89.411	26.9	0	0	2	62.59	0	0	1	0	0	0	45.889	48.5	199	62	112	67	25	94	113	6.3	14	0	0	1	20.9	3.15284	1	130	72	0	1	2.81918
2099	1	0.6	68.1409	26.9	0	0	2	62.59	0	0	1	0	0	0	45.889	48.5	199	62	112	67	25	94	113	6.3	14	0	0	1	20.9	3.15284	1	130	72	0	1	3.08767
2099	1	0.6	68.0046	26.9	0	0	2	62.59	0	0	1	0	0	0	45.889	48.5	199	62	112	67	25	94	113	6.3	14	0	0	1	20.9	3.15284	1	130	72	0	1	3.3726
2099	1	0.6	67.7851	26.9	0	0	2	62.59	0	0	1	0	0	0	45.889	48.5	199	62	112	67	25	94	113	6.3	14	0	0	1	20.9	3.15284	1	130	72	0	1	3.83288
2099	0.9	0.6	76.7776	26.9	0	0	2	62.59	0	0	1	0	0	0	45.889	48.5	199	62	112	67	25	94	113	6.3	14	0	0	1	20.9	3.15284	1	130	72	0	1	4.23288
2099	0.8	0.6	88.3573	26.9	0	0	2	62.59	0	0	1	0	0	0	45.889	48.5	199	62	112	67	25	94	113	6.3	14	0	0	1	20.9	3.15284	1	130	72	0	1	4.50685
2099	0.9	0.6	76.4562	26.9	0	0	2	62.59	0	0	1	0	0	0	45.889	48.5	199	62	112	67	25	94	113	6.3	14	0	0	1	20.9	3.15284	1	130	72	0	1	4.83014
2099	0.9	0.6	76.2901	26.9	0	0	2	62.59	0	0	1	0	0	0	45.889	48.5	199	62	112	67	25	94	113	6.3	14	0	0	1	20.9	3.15284	1	130	72	0	1	5.13973
2099	0.9	0.6	76.2255	26.9	0	0	2	62.59	0	0	1	0	0	0	45.889	48.5	199	62	112	67	25	94	113	6.3	14	0	0	1	20.9	3.15284	1	130	72	0	1	5.26027
2099	0.8	0.6	86.4814	26.9	0	0	2	62.59	0	0	1	0	0	0	45.889	48.5	199	62	112	67	25	94	113	6.3	14	0	0	1	20.9	3.15284	1	130	72	0	1	7.56164
2099	0.9	0.6	74.1164	26.9	0	0	2	62.59	0	0	1	0	0	0	45.889	48.5	199	62	112	67	25	94	113	6.3	14	0	0	1	20.9	3.15284	1	130	72	0	1	9.25479
2101	0.6	0.6	96.4819	32.9	0	0	1	63.77	1	0	0	0	0	0	29.7184	36	173	39	98	157	36	7	105	8	14	1	0	1	22	2.59259	1	132.5	81	1	1	0
2101	0.7	0.6	91.6208	32.9	0	0	1	63.77	1	0	0	0	0	0	29.7184	36	173	39	98	157	36	7	105	8	14	1	0	1	22	2.59259	1	132.5	81	1	1	0.139726
2101	0.8	0.6	77.5727	32.9	0	0	1	63.77	1	0	0	0	0	0	29.7184	36	173	39	98	157	36	7	105	8	14	1	0	1	22	2.59259	1	132.5	81	1	1	0.852055
2101	0.8	0.6	77.4369	32.9	0	0	1	63.77	1	0	0	0	0	0	29.7184	36	173	39	98	157	36	7	105	8	14	1	0	1	22	2.59259	1	132.5	81	1	1	1.10137
2101	0.7	0.6	90.8745	32.9	0	0	1	63.77	1	0	0	0	0	0	29.7184	36	173	39	98	157	36	7	105	8	14	1	0	1	22	2.59259	1	132.5	81	1	1	1.30411
2101		0.6		32.9	0	0	1	63.77	1	0	0	0	0	0	29.7184	36	173	39	98	157	36	7	105	8	14	1	0	1	22	2.59259	1	132.5	81	1	1	7.43836
2101	0.68	0.6	87.8742	32.9	0	0	1	63.77	1	0	0	0	0	0	29.7184	36	173	39	98	157	36	7	105	8	14	1	0	1	22	2.59259	1	132.5	81	1	1	7.4411
2101	0.75	0.6	79.902	32.9	0	0	1	63.77	1	0	0	0	0	0	29.7184	36	173	39	98	157	36	7	105	8	14	1	0	1	22	2.59259	1	132.5	81	1	1	7.74795
2101	0.64	0.6	89.331	32.9	0	0	1	63.77	1	0	0	0	0	0	29.7184	36	173	39	98	157	36	7	105	8	14	1	0	1	22	2.59259	1	132.5	81	1	1	7.93973
2101	0.69	0.6	86.9363	32.9	0	0	1	63.77	1	0	0	0	0	0	29.7184	36	173	39	98	157	36	7	105	8	14	1	0	1	22	2.59259	1	132.5	81	1	1	8.28493
2101	0.69	0.6	86.4558	32.9	0	0	1	63.77	1	0	0	0	0	0	29.7184	36	173	39	98	157	36	7	105	8	14	1	0	1	22	2.59259	1	132.5	81	1	1	9.07397
2105	0.6	0.6	100.229	24.2	0	1	1	72.31	1	0	0	0	0	0	31.1814	38	201	40	112	191	49	10	101	6.7	18	1	0	0	21.8	2.56864	1	131	70	4	1	0
2105	0.6	0.6	99.2881	24.2	0	1	1	72.31	1	0	0	0	0	0	31.1814	38	201	40	112	191	49	10	101	6.7	18	1	0	0	21.8	2.56864	1	131	70	4	1	1.34247
2106	0.8	0.8	74.4088	3.4	0	0	1	70.55	1	0	0	0	0	0	26.5003	30	214	82	107	94	25	50	258	8.1	17	1	0	0	23.1	4.39556	1	119	71	0	0	0
2106	0.9	0.8	64.3827	3.4	0	0	1	70.55	1	0	0	0	0	0	26.5003	30	214	82	107	94	25	50	258	8.1	17	1	0	0	23.1	4.39556	1	119	71	0	0	0.331507
2106	0.9	0.8	64.2614	3.4	0	0	1	70.55	1	0	0	0	0	0	26.5003	30	214	82	107	94	25	50	258	8.1	17	1	0	0	23.1	4.39556	1	119	71	0	0	0.6
2106	0.8	0.8	74.0559	3.4	0	0	1	70.55	1	0	0	0	0	0	26.5003	30	214	82	107	94	25	50	258	8.1	17	1	0	0	23.1	4.39556	1	119	71	0	0	0.676712
2106	0.8	0.8	73.8708	3.4	0	0	1	70.55	1	0	0	0	0	0	26.5003	30	214	82	107	94	25	50	258	8.1	17	1	0	0	23.1	4.39556	1	119	71	0	0	1.03288
2106	0.8	0.8	73.7799	3.4	0	0	1	70.55	1	0	0	0	0	0	26.5003	30	214	82	107	94	25	50	258	8.1	17	1	0	0	23.1	4.39556	1	119	71	0	0	1.20822
2106	0.8	0.8	73.7402	3.4	0	0	1	70.55	1	0	0	0	0	0	26.5003	30	214	82	107	94	25	50	258	8.1	17	1	0	0	23.1	4.39556	1	119	71	0	0	1.28493
2106	0.7	0.8	86.3648	3.4	0	0	1	70.55	1	0	0	0	0	0	26.5003	30	214	82	107	94	25	50	258	8.1	17	1	0	0	23.1	4.39556	1	119	71	0	0	1.76986
2106	0.8	0.8	73.1141	3.4	0	0	1	70.55	1	0	0	0	0	0	26.5003	30	214	82	107	94	25	50	258	8.1	17	1	0	0	23.1	4.39556	1	119	71	0	0	2.49863
2106	0.8	0.8	73.0551	3.4	0	0	1	70.55	1	0	0	0	0	0	26.5003	30	214	82	107	94	25	50	258	8.1	17	1	0	0	23.1	4.39556	1	119	71	0	0	2.6137
2106	0.8	0.8	72.9202	3.4	0	0	1	70.55	1	0	0	0	0	0	26.5003	30	214	82	107	94	25	50	258	8.1	17	1	0	0	23.1	4.39556	1	119	71	0	0	2.87671
2106	0.8	0.8	72.5772	3.4	0	0	1	70.55	1	0	0	0	0	0	26.5003	30	214	82	107	94	25	50	258	8.1	17	1	0	0	23.1	4.39556	1	119	71	0	0	3.54795
2106	0.8	0.8	72.0594	3.4	0	0	1	70.55	1	0	0	0	0	0	26.5003	30	214	82	107	94	25	50	258	8.1	17	1	0	0	23.1	4.39556	1	119	71	0	0	4.56712
2106	0.9	0.8	62.3872	3.4	0	0	1	70.55	1	0	0	0	0	0	26.5003	30	214	82	107	94	25	50	258	8.1	17	1	0	0	23.1	4.39556	1	119	71	0	0	4.8137
2106	0.99	0.8	53.8365	3.4	0	0	1	70.55	1	0	0	0	0	0	26.5003	30	214	82	107	94	25	50	258	8.1	17	1	0	0	23.1	4.39556	1	119	71	0	0	9.39452
2109	0.9	0.9	92.2214	2.4	0	1	1	60.44	0	0	0	0	0	0	25.1022	39.5	149	49	88	58	12	17	98	5.1	17	1	0	0	16.1	2.27457	0	121	82	0	0	0
2109	1	0.9	80.9341	2.4	0	1	1	60.44	0	0	0	0	0	0	25.1022	39.5	149	49	88	58	12	17	98	5.1	17	1	0	0	16.1	2.27457	0	121	82	0	0	0.452055
2109	0.8	0.9	95.8169	2.4	0	1	1	60.44	0	0	0	0	0	0	25.1022	39.5	149	49	88	58	12	17	98	5.1	17	1	0	0	16.1	2.27457	0	121	82	0	0	1.44658
2109	0.9	0.9	89.8977	2.4	0	1	1	60.44	0	0	0	0	0	0	25.1022	39.5	149	49	88	58	12	17	98	5.1	17	1	0	0	16.1	2.27457	0	121	82	0	0	3.63288
2109	0.8	0.9	94.3548	2.4	0	1	1	60.44	0	0	0	0	0	0	25.1022	39.5	149	49	88	58	12	17	98	5.1	17	1	0	0	16.1	2.27457	0	121	82	0	0	3.63562
2109	0.94	0.9	83.2646	2.4	0	1	1	60.44	0	0	0	0	0	0	25.1022	39.5	149	49	88	58	12	17	98	5.1	17	1	0	0	16.1	2.27457	0	121	82	0	0	7.06027
2109	0.85	0.9	89.8349	2.4	0	1	1	60.44	0	0	0	0	0	0	25.1022	39.5	149	49	88	58	12	17	98	5.1	17	1	0	0	16.1	2.27457	0	121	82	0	0	7.07671
2109	0.96	0.9	81.097	2.4	0	1	1	60.44	0	0	0	0	0	0	25.1022	39.5	149	49	88	58	12	17	98	5.1	17	1	0	0	16.1	2.27457	0	121	82	0	0	7.19178
2109	0.79	0.9	92.5022	2.4	0	1	1	60.44	0	0	0	0	0	0	25.1022	39.5	149	49	88	58	12	17	98	5.1	17	1	0	0	16.1	2.27457	0	121	82	0	0	7.19452
2109	0.89	0.9	88.0783	2.4	0	1	1	60.44	0	0	0	0	0	0	25.1022	39.5	149	49	88	58	12	17	98	5.1	17	1	0	0	16.1	2.27457	0	121	82	0	0	7.19726
2109	0.84	0.9	90.1947	2.4	0	1	1	60.44	0	0	0	0	0	0	25.1022	39.5	149	49	88	58	12	17	98	5.1	17	1	0	0	16.1	2.27457	0	121	82	0	0	7.2
2109	0.8	0.9	91.9898	2.4	0	1	1	60.44	0	0	0	0	0	0	25.1022	39.5	149	49	88	58	12	17	98	5.1	17	1	0	0	16.1	2.27457	0	121	82	0	0	7.24932
2109	0.74	0.9	94.9832	2.4	0	1	1	60.44	0	0	0	0	0	0	25.1022	39.5	149	49	88	58	12	17	98	5.1	17	1	0	0	16.1	2.27457	0	121	82	0	0	7.25205
2109	0.88	0.9	88.4526	2.4	0	1	1	60.44	0	0	0	0	0	0	25.1022	39.5	149	49	88	58	12	17	98	5.1	17	1	0	0	16.1	2.27457	0	121	82	0	0	7.25479
2109	0.7	0.9	96.9384	2.4	0	1	1	60.44	0	0	0	0	0	0	25.1022	39.5	149	49	88	58	12	17	98	5.1	17	1	0	0	16.1	2.27457	0	121	82	0	0	7.60274
2109	0.96	0.9	80.8445	2.4	0	1	1	60.44	0	0	0	0	0	0	25.1022	39.5	149	49	88	58	12	17	98	5.1	17	1	0	0	16.1	2.27457	0	121	82	0	0	7.63562
2109	1.07	0.9	69.8523	2.4	0	1	1	60.44	0	0	0	0	0	0	25.1022	39.5	149	49	88	58	12	17	98	5.1	17	1	0	0	16.1	2.27457	0	121	82	0	0	9.76986
2109	1.02	0.9	74.0101	2.4	0	1	1	60.44	0	0	0	0	0	0	25.1022	39.5	149	49	88	58	12	17	98	5.1	17	1	0	0	16.1	2.27457	0	121	82	0	0	9.77534
2109	1.23	0.9	59.0124	2.4	0	1	1	60.44	0	0	0	0	0	0	25.1022	39.5	149	49	88	58	12	17	98	5.1	17	1	0	0	16.1	2.27457	0	121	82	0	0	9.79178
2109	1.1	0.9	67.5401	2.4	0	1	1	60.44	0	0	0	0	0	0	25.1022	39.5	149	49	88	58	12	17	98	5.1	17	1	0	0	16.1	2.27457	0	121	82	0	0	9.80274
2109	1.08	0.9	69.0511	2.4	0	1	1	60.44	0	0	0	0	0	0	25.1022	39.5	149	49	88	58	12	17	98	5.1	17	1	0	0	16.1	2.27457	0	121	82	0	0	9.81096
2109	0.96	0.9	79.6032	2.4	0	1	1	60.44	0	0	0	0	0	0	25.1022	39.5	149	49	88	58	12	17	98	5.1	17	1	0	0	16.1	2.27457	0	121	82	0	0	9.83836
2109	0.92	0.9	83.8048	2.4	0	1	1	60.44	0	0	0	0	0	0	25.1022	39.5	149	49	88	58	12	17	98	5.1	17	1	0	0	16.1	2.27457	0	121	82	0	0	9.8411
2109	0.95	0.9	80.6143	2.4	0	1	1	60.44	0	0	0	0	0	0	25.1022	39.5	149	49	88	58	12	17	98	5.1	17	1	0	0	16.1	2.27457	0	121	82	0	0	9.84384
2109	0.94	0.9	81.6507	2.4	0	1	1	60.44	0	0	0	0	0	0	25.1022	39.5	149	49	88	58	12	17	98	5.1	17	1	0	0	16.1	2.27457	0	121	82	0	0	9.84658
2109	1.29	0.9	55.6835	2.4	0	1	1	60.44	0	0	0	0	0	0	25.1022	39.5	149	49	88	58	12	17	98	5.1	17	1	0	0	16.1	2.27457	0	121	82	0	0	9.86027
2109	1.06	0.9	70.6008	2.4	0	1	1	60.44	0	0	0	0	0	0	25.1022	39.5	149	49	88	58	12	17	98	5.1	17	1	0	0	16.1	2.27457	0	121	82	0	0	9.86849
2109	1.08	0.9	69.0179	2.4	0	1	1	60.44	0	0	0	0	0	0	25.1022	39.5	149	49	88	58	12	17	98	5.1	17	1	0	0	16.1	2.27457	0	121	82	0	0	9.87945
2109	1.08	0.9	69.0139	2.4	0	1	1	60.44	0	0	0	0	0	0	25.1022	39.5	149	49	88	58	12	17	98	5.1	17	1	0	0	16.1	2.27457	0	121	82	0	0	9.88767
2109	0.91	0.9	84.8165	2.4	0	1	1	60.44	0	0	0	0	0	0	25.1022	39.5	149	49	88	58	12	17	98	5.1	17	1	0	0	16.1	2.27457	0	121	82	0	0	10.0137
2109	0.95	0.9	80.5073	2.4	0	1	1	60.44	0	0	0	0	0	0	25.1022	39.5	149	49	88	58	12	17	98	5.1	17	1	0	0	16.1	2.27457	0	121	82	0	0	10.0329
2109	0.88	0.9	86.7381	2.4	0	1	1	60.44	0	0	0	0	0	0	25.1022	39.5	149	49	88	58	12	17	98	5.1	17	1	0	0	16.1	2.27457	0	121	82	0	0	10.0411
2109	1.05	0.9	71.3225	2.4	0	1	1	60.44	0	0	0	0	0	0	25.1022	39.5	149	49	88	58	12	17	98	5.1	17	1	0	0	16.1	2.27457	0	121	82	0	0	10.0521
2109	1	0.9	75.6416	2.4	0	1	1	60.44	0	0	0	0	0	0	25.1022	39.5	149	49	88	58	12	17	98	5.1	17	1	0	0	16.1	2.27457	0	121	82	0	0	10.0795
2109	0.84	0.9	88.3649	2.4	0	1	1	60.44	0	0	0	0	0	0	25.1022	39.5	149	49	88	58	12	17	98	5.1	17	1	0	0	16.1	2.27457	0	121	82	0	0	10.1178
2109	0.83	0.9	88.7855	2.4	0	1	1	60.44	0	0	0	0	0	0	25.1022	39.5	149	49	88	58	12	17	98	5.1	17	1	0	0	16.1	2.27457	0	121	82	0	0	10.1425
2111	0.9	0.9	102.538	3003	0	1	2	66.35	1	0	0	1	1	0	35.8674	46.5	208	36	150	114	22	130	153	7.3	16	1	0	1	23.2	6.83778	1	162	96	2	1	0
2111	1	0.9	89.2139	3003	0	1	2	66.35	1	0	0	1	1	0	35.8674	46.5	208	36	150	114	22	130	153	7.3	16	1	0	1	23.2	6.83778	1	162	96	2	1	1.68219
2111	1	0.9	89.2122	3003	0	1	2	66.35	1	0	0	1	1	0	35.8674	46.5	208	36	150	114	22	130	153	7.3	16	1	0	1	23.2	6.83778	1	162	96	2	1	1.68493
2111	1.2	0.9	70.7259	3003	0	1	2	66.35	1	0	0	1	1	0	35.8674	46.5	208	36	150	114	22	130	153	7.3	16	1	0	1	23.2	6.83778	1	162	96	2	1	3.36164
2111	1.2	0.9	70.6226	3003	0	1	2	66.35	1	0	0	1	1	0	35.8674	46.5	208	36	150	114	22	130	153	7.3	16	1	0	1	23.2	6.83778	1	162	96	2	1	3.56986
2111	1.1	0.9	78.2666	3003	0	1	2	66.35	1	0	0	1	1	0	35.8674	46.5	208	36	150	114	22	130	153	7.3	16	1	0	1	23.2	6.83778	1	162	96	2	1	3.91507
2111		0.9		3003	0	1	2	66.35	1	0	0	1	1	0	35.8674	46.5	208	36	150	114	22	130	153	7.3	16	1	0	1	23.2	6.83778	1	162	96	2	1	4.95069
2111	1.2	0.9	69.4192	3003	0	1	2	66.35	1	0	0	1	1	0	35.8674	46.5	208	36	150	114	22	130	153	7.3	16	1	0	1	23.2	6.83778	1	162	96	2	1	6.01644
2111	1.1	0.9	77.1183	3003	0	1	2	66.35	1	0	0	1	1	0	35.8674	46.5	208	36	150	114	22	130	153	7.3	16	1	0	1	23.2	6.83778	1	162	96	2	1	6.01918
2111	1	0.9	86.5352	3003	0	1	2	66.35	1	0	0	1	1	0	35.8674	46.5	208	36	150	114	22	130	153	7.3	16	1	0	1	23.2	6.83778	1	162	96	2	1	6.02192
2111	1.1	0.9	77.1154	3003	0	1	2	66.35	1	0	0	1	1	0	35.8674	46.5	208	36	150	114	22	130	153	7.3	16	1	0	1	23.2	6.83778	1	162	96	2	1	6.02466
2111	1.3	0.9	63.0053	3003	0	1	2	66.35	1	0	0	1	1	0	35.8674	46.5	208	36	150	114	22	130	153	7.3	16	1	0	1	23.2	6.83778	1	162	96	2	1	6.0411
2111	1.2	0.9	69.4058	3003	0	1	2	66.35	1	0	0	1	1	0	35.8674	46.5	208	36	150	114	22	130	153	7.3	16	1	0	1	23.2	6.83778	1	162	96	2	1	6.04384
2111	1.2	0.9	69.4045	3003	0	1	2	66.35	1	0	0	1	1	0	35.8674	46.5	208	36	150	114	22	130	153	7.3	16	1	0	1	23.2	6.83778	1	162	96	2	1	6.04658
2111	1	0.9	86.5186	3003	0	1	2	66.35	1	0	0	1	1	0	35.8674	46.5	208	36	150	114	22	130	153	7.3	16	1	0	1	23.2	6.83778	1	162	96	2	1	6.04931
2111	1.1	0.9	77.1005	3003	0	1	2	66.35	1	0	0	1	1	0	35.8674	46.5	208	36	150	114	22	130	153	7.3	16	1	0	1	23.2	6.83778	1	162	96	2	1	6.05205
2111	1.3	0.9	62.9992	3003	0	1	2	66.35	1	0	0	1	1	0	35.8674	46.5	208	36	150	114	22	130	153	7.3	16	1	0	1	23.2	6.83778	1	162	96	2	1	6.05479
2111	1.7	0.9	45.5456	3003	0	1	2	66.35	1	0	0	1	1	0	35.8674	46.5	208	36	150	114	22	130	153	7.3	16	1	0	1	23.2	6.83778	1	162	96	2	1	6.06575
2111	1.5	0.9	52.9834	3003	0	1	2	66.35	1	0	0	1	1	0	35.8674	46.5	208	36	150	114	22	130	153	7.3	16	1	0	1	23.2	6.83778	1	162	96	2	1	6.07397
2111	1.4	0.9	57.3601	3003	0	1	2	66.35	1	0	0	1	1	0	35.8674	46.5	208	36	150	114	22	130	153	7.3	16	1	0	1	23.2	6.83778	1	162	96	2	1	6.64931
2111	1.4	0.9	57.359	3003	0	1	2	66.35	1	0	0	1	1	0	35.8674	46.5	208	36	150	114	22	130	153	7.3	16	1	0	1	23.2	6.83778	1	162	96	2	1	6.65205
2111	2.7	0.9	25.925	3003	0	1	2	66.35	1	0	0	1	1	0	35.8674	46.5	208	36	150	114	22	130	153	7.3	16	1	0	1	23.2	6.83778	1	162	96	2	1	6.66301
2111	2	0.9	37.2628	3003	0	1	2	66.35	1	0	0	1	1	0	35.8674	46.5	208	36	150	114	22	130	153	7.3	16	1	0	1	23.2	6.83778	1	162	96	2	1	6.66849
2111	1.6	0.9	48.7994	3003	0	1	2	66.35	1	0	0	1	1	0	35.8674	46.5	208	36	150	114	22	130	153	7.3	16	1	0	1	23.2	6.83778	1	162	96	2	1	6.67671
2111	1.5	0.9	52.7585	3003	0	1	2	66.35	1	0	0	1	1	0	35.8674	46.5	208	36	150	114	22	130	153	7.3	16	1	0	1	23.2	6.83778	1	162	96	2	1	6.67945
2111	1.3	0.9	62.7222	3003	0	1	2	66.35	1	0	0	1	1	0	35.8674	46.5	208	36	150	114	22	130	153	7.3	16	1	0	1	23.2	6.83778	1	162	96	2	1	6.68219
2111	1.5	0.9	52.7565	3003	0	1	2	66.35	1	0	0	1	1	0	35.8674	46.5	208	36	150	114	22	130	153	7.3	16	1	0	1	23.2	6.83778	1	162	96	2	1	6.68493
2111	1.6	0.9	48.7956	3003	0	1	2	66.35	1	0	0	1	1	0	35.8674	46.5	208	36	150	114	22	130	153	7.3	16	1	0	1	23.2	6.83778	1	162	96	2	1	6.68767
2111	1.5	0.9	52.7545	3003	0	1	2	66.35	1	0	0	1	1	0	35.8674	46.5	208	36	150	114	22	130	153	7.3	16	1	0	1	23.2	6.83778	1	162	96	2	1	6.69041
2111	1.3	0.9	62.7174	3003	0	1	2	66.35	1	0	0	1	1	0	35.8674	46.5	208	36	150	114	22	130	153	7.3	16	1	0	1	23.2	6.83778	1	162	96	2	1	6.69315
2111	1.3	0.9	62.7161	3003	0	1	2	66.35	1	0	0	1	1	0	35.8674	46.5	208	36	150	114	22	130	153	7.3	16	1	0	1	23.2	6.83778	1	162	96	2	1	6.69589
2111	1.2	0.9	69.0873	3003	0	1	2	66.35	1	0	0	1	1	0	35.8674	46.5	208	36	150	114	22	130	153	7.3	16	1	0	1	23.2	6.83778	1	162	96	2	1	6.69863
2111	1.2	0.9	69.0833	3003	0	1	2	66.35	1	0	0	1	1	0	35.8674	46.5	208	36	150	114	22	130	153	7.3	16	1	0	1	23.2	6.83778	1	162	96	2	1	6.70685
2111	1.3	0.9	62.7101	3003	0	1	2	66.35	1	0	0	1	1	0	35.8674	46.5	208	36	150	114	22	130	153	7.3	16	1	0	1	23.2	6.83778	1	162	96	2	1	6.70959
2111	1.2	0.9	69.0793	3003	0	1	2	66.35	1	0	0	1	1	0	35.8674	46.5	208	36	150	114	22	130	153	7.3	16	1	0	1	23.2	6.83778	1	162	96	2	1	6.71507
2111	1.3	0.9	62.7029	3003	0	1	2	66.35	1	0	0	1	1	0	35.8674	46.5	208	36	150	114	22	130	153	7.3	16	1	0	1	23.2	6.83778	1	162	96	2	1	6.72603
2111	1.4	0.9	57.3259	3003	0	1	2	66.35	1	0	0	1	1	0	35.8674	46.5	208	36	150	114	22	130	153	7.3	16	1	0	1	23.2	6.83778	1	162	96	2	1	6.73425
2111	1.4	0.9	57.3215	3003	0	1	2	66.35	1	0	0	1	1	0	35.8674	46.5	208	36	150	114	22	130	153	7.3	16	1	0	1	23.2	6.83778	1	162	96	2	1	6.74521
2111	1.3	0.9	62.6908	3003	0	1	2	66.35	1	0	0	1	1	0	35.8674	46.5	208	36	150	114	22	130	153	7.3	16	1	0	1	23.2	6.83778	1	162	96	2	1	6.75342
2111	1.34	0.9	60.3285	3003	0	1	2	66.35	1	0	0	1	1	0	35.8674	46.5	208	36	150	114	22	130	153	7.3	16	1	0	1	23.2	6.83778	1	162	96	2	1	7.00548
2111	1.34	0.9	60.2693	3003	0	1	2	66.35	1	0	0	1	1	0	35.8674	46.5	208	36	150	114	22	130	153	7.3	16	1	0	1	23.2	6.83778	1	162	96	2	1	7.14521
2111	1.38	0.9	58.1626	3003	0	1	2	66.35	1	0	0	1	1	0	35.8674	46.5	208	36	150	114	22	130	153	7.3	16	1	0	1	23.2	6.83778	1	162	96	2	1	7.14795
2111	1.34	0.9	59.6462	3003	0	1	2	66.35	1	0	0	1	1	0	35.8674	46.5	208	36	150	114	22	130	153	7.3	16	1	0	1	23.2	6.83778	1	162	96	2	1	8.62466
2111	1.22	0.9	66.8091	3003	0	1	2	66.35	1	0	0	1	1	0	35.8674	46.5	208	36	150	114	22	130	153	7.3	16	1	0	1	23.2	6.83778	1	162	96	2	1	8.6274
2111	1.13	0.9	73.2933	3003	0	1	2	66.35	1	0	0	1	1	0	35.8674	46.5	208	36	150	114	22	130	153	7.3	16	1	0	1	23.2	6.83778	1	162	96	2	1	8.63014
2111	1.38	0.9	57.5447	3003	0	1	2	66.35	1	0	0	1	1	0	35.8674	46.5	208	36	150	114	22	130	153	7.3	16	1	0	1	23.2	6.83778	1	162	96	2	1	8.66849
2111		0.9		3003	0	1	2	66.35	1	0	0	1	1	0	35.8674	46.5	208	36	150	114	22	130	153	7.3	16	1	0	1	23.2	6.83778	1	162	96	2	1	8.76986
2114	0.8	0.8	108.7	2	0	0	2	37.6	1	0	0	0	1	0	33.474	35.5	196	67	107	79	22	62	85	5.9	12	0	0	1	19.4	1.00741	1	115	75	1	0	0
2114	0.8	0.8	108.66	2	0	0	2	37.6	1	0	0	0	1	0	33.474	35.5	196	67	107	79	22	62	85	5.9	12	0	0	1	19.4	1.00741	1	115	75	1	0	0.0520548
2114	0.7	0.8	127.489	2	0	0	2	37.6	1	0	0	0	1	0	33.474	35.5	196	67	107	79	22	62	85	5.9	12	0	0	1	19.4	1.00741	1	115	75	1	0	0.284932
2114	0.8	0.8	108.241	2	0	0	2	37.6	1	0	0	0	1	0	33.474	35.5	196	67	107	79	22	62	85	5.9	12	0	0	1	19.4	1.00741	1	115	75	1	0	0.60274
2114	0.7	0.8	127.202	2	0	0	2	37.6	1	0	0	0	1	0	33.474	35.5	196	67	107	79	22	62	85	5.9	12	0	0	1	19.4	1.00741	1	115	75	1	0	0.605479
2114	0.7	0.8	127.2	2	0	0	2	37.6	1	0	0	0	1	0	33.474	35.5	196	67	107	79	22	62	85	5.9	12	0	0	1	19.4	1.00741	1	115	75	1	0	0.608219
2114	0.7	0.8	126.716	2	0	0	2	37.6	1	0	0	0	1	0	33.474	35.5	196	67	107	79	22	62	85	5.9	12	0	0	1	19.4	1.00741	1	115	75	1	0	1.15068
2114	0.7	0.8	126.697	2	0	0	2	37.6	1	0	0	0	1	0	33.474	35.5	196	67	107	79	22	62	85	5.9	12	0	0	1	19.4	1.00741	1	115	75	1	0	1.1726
2114	0.8	0.8	107.33	2	0	0	2	37.6	1	0	0	0	1	0	33.474	35.5	196	67	107	79	22	62	85	5.9	12	0	0	1	19.4	1.00741	1	115	75	1	0	1.80548
2114	0.88	0.8	92.035	2	0	0	2	37.6	1	0	0	0	1	0	33.474	35.5	196	67	107	79	22	62	85	5.9	12	0	0	1	19.4	1.00741	1	115	75	1	0	7.28767
2115	0.8	0.8	104.234	2.2	0	1	1	49.9	0	0	0	0	0	0	26.2065	34	214	41	134	198	39	18	140	6.5	14	1	0	0	24.7	3.97531	0	111	74	1	1	0
2115	0.87	0.8	94.2255	2.2	0	1	1	49.9	0	0	0	0	0	0	26.2065	34	214	41	134	198	39	18	140	6.5	14	1	0	0	24.7	3.97531	0	111	74	1	1	9.46301
2118	1	1	77.6986	58	0	1	1	66.7	1	0	0	0	0	0	28.941	38.25	191	59	105	63	27	11	97	5.8	19	1	0	0	20.4	1.8442	1	128	77	0	1	0
2118	1	1	73.6253	58	0	1	1	66.7	1	0	0	0	0	0	28.941	38.25	191	59	105	63	27	11	97	5.8	19	1	0	0	20.4	1.8442	1	128	77	0	1	7.66575
2118	1.12	1	63.9293	58	0	1	1	66.7	1	0	0	0	0	0	28.941	38.25	191	59	105	63	27	11	97	5.8	19	1	0	0	20.4	1.8442	1	128	77	0	1	8.26301
2118		1		58	0	1	1	66.7	1	0	0	0	0	0	28.941	38.25	191	59	105	63	27	11	97	5.8	19	1	0	0	20.4	1.8442	1	128	77	0	1	8.76438
2118	1.04	1	69.5177	58	0	1	1	66.7	1	0	0	0	0	0	28.941	38.25	191	59	105	63	27	11	97	5.8	19	1	0	0	20.4	1.8442	1	128	77	0	1	9.08767
2118	1.01	1	71.4228	58	0	1	1	66.7	1	0	0	0	0	0	28.941	38.25	191	59	105	63	27	11	97	5.8	19	1	0	0	20.4	1.8442	1	128	77	0	1	10.2767
2119	0.6	0.6	131.68	78.9	0	0	2	40.5	0	0	0	0	0	0	37.8005	45.5	206	48	129	140	29	26	103	6.6	9	0	0	1	21.3	13.5553	0	131	76	2	1	0
2119	0.7	0.6	125.096	78.9	0	0	2	40.5	0	0	0	0	0	0	37.8005	45.5	206	48	129	140	29	26	103	6.6	9	0	0	1	21.3	13.5553	0	131	76	2	1	0.0821918
2119	0.8	0.6	105.883	78.9	0	0	2	40.5	0	0	0	0	0	0	37.8005	45.5	206	48	129	140	29	26	103	6.6	9	0	0	1	21.3	13.5553	0	131	76	2	1	0.838356
2119	0.6	0.6	130.296	78.9	0	0	2	40.5	0	0	0	0	0	0	37.8005	45.5	206	48	129	140	29	26	103	6.6	9	0	0	1	21.3	13.5553	0	131	76	2	1	1.50411
2119	0.6	0.6	129.946	78.9	0	0	2	40.5	0	0	0	0	0	0	37.8005	45.5	206	48	129	140	29	26	103	6.6	9	0	0	1	21.3	13.5553	0	131	76	2	1	1.88767
2119	0.6	0.6	129.491	78.9	0	0	2	40.5	0	0	0	0	0	0	37.8005	45.5	206	48	129	140	29	26	103	6.6	9	0	0	1	21.3	13.5553	0	131	76	2	1	2.3863
2119		0.6		78.9	0	0	2	40.5	0	0	0	0	0	0	37.8005	45.5	206	48	129	140	29	26	103	6.6	9	0	0	1	21.3	13.5553	0	131	76	2	1	2.38904
2119	0.7	0.6	122.825	78.9	0	0	2	40.5	0	0	0	0	0	0	37.8005	45.5	206	48	129	140	29	26	103	6.6	9	0	0	1	21.3	13.5553	0	131	76	2	1	2.69041
2119	0.6	0.6	128.833	78.9	0	0	2	40.5	0	0	0	0	0	0	37.8005	45.5	206	48	129	140	29	26	103	6.6	9	0	0	1	21.3	13.5553	0	131	76	2	1	3.11233
2119	0.6	0.6	128.602	78.9	0	0	2	40.5	0	0	0	0	0	0	37.8005	45.5	206	48	129	140	29	26	103	6.6	9	0	0	1	21.3	13.5553	0	131	76	2	1	3.36712
2119	0.6	0.6	128.424	78.9	0	0	2	40.5	0	0	0	0	0	0	37.8005	45.5	206	48	129	140	29	26	103	6.6	9	0	0	1	21.3	13.5553	0	131	76	2	1	3.56438
2119	0.7	0.6	120.519	78.9	0	0	2	40.5	0	0	0	0	0	0	37.8005	45.5	206	48	129	140	29	26	103	6.6	9	0	0	1	21.3	13.5553	0	131	76	2	1	5.38904
2119	0.58	0.6	124.869	78.9	0	0	2	40.5	0	0	0	0	0	0	37.8005	45.5	206	48	129	140	29	26	103	6.6	9	0	0	1	21.3	13.5553	0	131	76	2	1	9.14795
2119	0.56	0.6	126.186	78.9	0	0	2	40.5	0	0	0	0	0	0	37.8005	45.5	206	48	129	140	29	26	103	6.6	9	0	0	1	21.3	13.5553	0	131	76	2	1	9.29863
2119	0.67	0.6	118.704	78.9	0	0	2	40.5	0	0	0	0	0	0	37.8005	45.5	206	48	129	140	29	26	103	6.6	9	0	0	1	21.3	13.5553	0	131	76	2	1	9.6
2134	0.8	0.8	91.1979	2.2	0	1	1	68.92	1	0	0	0	0	0	27.9536	38	114	32	67	75	15	6	78	6.7	14	1	0	0	16.1	2.48444	1	134	61	0	0	0
2134	0.85	0.8	84.1719	2.2	0	1	1	68.92	1	0	0	0	0	0	27.9536	38	114	32	67	75	15	6	78	6.7	14	1	0	0	16.1	2.48444	1	134	61	0	0	7.86575
2134	0.86	0.8	83.1307	2.2	0	1	1	68.92	1	0	0	0	0	0	27.9536	38	114	32	67	75	15	6	78	6.7	14	1	0	0	16.1	2.48444	1	134	61	0	0	8.95342
2134	0.92	0.8	78.9159	2.2	0	1	1	68.92	1	0	0	0	0	0	27.9536	38	114	32	67	75	15	6	78	6.7	14	1	0	0	16.1	2.48444	1	134	61	0	0	9.91781
2136	0.9	0.9	91.8916	4.5	0	1	1	60.95	1	0	0	0	0	1	29.0223	46	158	36	108	120	14	6	68	5.7	18	0	0	1	16.9	1.61185	1	135	82.5	2	0	0
2136	1	0.9	80.7068	4.5	0	1	1	60.95	1	0	0	0	0	1	29.0223	46	158	36	108	120	14	6	68	5.7	18	0	0	1	16.9	1.61185	1	135	82.5	2	0	0.342466
2136	1.1	0.9	71.7527	4.5	0	1	1	60.95	1	0	0	0	0	1	29.0223	46	158	36	108	120	14	6	68	5.7	18	0	0	1	16.9	1.61185	1	135	82.5	2	0	0.679452
2136	0.8	0.9	95.8738	4.5	0	1	1	60.95	1	0	0	0	0	1	29.0223	46	158	36	108	120	14	6	68	5.7	18	0	0	1	16.9	1.61185	1	135	82.5	2	0	0.852055
2136	1	0.9	80.0247	4.5	0	1	1	60.95	1	0	0	0	0	1	29.0223	46	158	36	108	120	14	6	68	5.7	18	0	0	1	16.9	1.61185	1	135	82.5	2	0	1.55068
2136	1	0.9	79.7756	4.5	0	1	1	60.95	1	0	0	0	0	1	29.0223	46	158	36	108	120	14	6	68	5.7	18	0	0	1	16.9	1.61185	1	135	82.5	2	0	1.99452
2136	1.2	0.9	63.8268	4.5	0	1	1	60.95	1	0	0	0	0	1	29.0223	46	158	36	108	120	14	6	68	5.7	18	0	0	1	16.9	1.61185	1	135	82.5	2	0	2.36712
2136	1	0.9	79.2507	4.5	0	1	1	60.95	1	0	0	0	0	1	29.0223	46	158	36	108	120	14	6	68	5.7	18	0	0	1	16.9	1.61185	1	135	82.5	2	0	2.93425
2136	1	0.9	78.9417	4.5	0	1	1	60.95	1	0	0	0	0	1	29.0223	46	158	36	108	120	14	6	68	5.7	18	0	0	1	16.9	1.61185	1	135	82.5	2	0	3.49041
2136	1.1	0.9	70.1511	4.5	0	1	1	60.95	1	0	0	0	0	1	29.0223	46	158	36	108	120	14	6	68	5.7	18	0	0	1	16.9	1.61185	1	135	82.5	2	0	3.89315
2136	1	0.9	78.5175	4.5	0	1	1	60.95	1	0	0	0	0	1	29.0223	46	158	36	108	120	14	6	68	5.7	18	0	0	1	16.9	1.61185	1	135	82.5	2	0	4.25753
2136	1.1	0.9	69.5769	4.5	0	1	1	60.95	1	0	0	0	0	1	29.0223	46	158	36	108	120	14	6	68	5.7	18	0	0	1	16.9	1.61185	1	135	82.5	2	0	5.06301
2136	1	0.9	77.9273	4.5	0	1	1	60.95	1	0	0	0	0	1	29.0223	46	158	36	108	120	14	6	68	5.7	18	0	0	1	16.9	1.61185	1	135	82.5	2	0	5.33151
2136		0.9		4.5	0	1	1	60.95	1	0	0	0	0	1	29.0223	46	158	36	108	120	14	6	68	5.7	18	0	0	1	16.9	1.61185	1	135	82.5	2	0	5.33425
2136	0.99	0.9	78.7435	4.5	0	1	1	60.95	1	0	0	0	0	1	29.0223	46	158	36	108	120	14	6	68	5.7	18	0	0	1	16.9	1.61185	1	135	82.5	2	0	5.57808
2136	1.1	0.9	69.291	4.5	0	1	1	60.95	1	0	0	0	0	1	29.0223	46	158	36	108	120	14	6	68	5.7	18	0	0	1	16.9	1.61185	1	135	82.5	2	0	5.64931
2136	0.93	0.9	84.6961	4.5	0	1	1	60.95	1	0	0	0	0	1	29.0223	46	158	36	108	120	14	6	68	5.7	18	0	0	1	16.9	1.61185	1	135	82.5	2	0	5.96438
2136	0.94	0.9	83.4279	4.5	0	1	1	60.95	1	0	0	0	0	1	29.0223	46	158	36	108	120	14	6	68	5.7	18	0	0	1	16.9	1.61185	1	135	82.5	2	0	6.27123
2136	0.96	0.9	81.1889	4.5	0	1	1	60.95	1	0	0	0	0	1	29.0223	46	158	36	108	120	14	6	68	5.7	18	0	0	1	16.9	1.61185	1	135	82.5	2	0	6.52055
2136	1.31	0.9	55.7086	4.5	0	1	1	60.95	1	0	0	0	0	1	29.0223	46	158	36	108	120	14	6	68	5.7	18	0	0	1	16.9	1.61185	1	135	82.5	2	0	6.63836
2136	1.09	0.9	69.5725	4.5	0	1	1	60.95	1	0	0	0	0	1	29.0223	46	158	36	108	120	14	6	68	5.7	18	0	0	1	16.9	1.61185	1	135	82.5	2	0	6.64384
2136	1.06	0.9	71.9587	4.5	0	1	1	60.95	1	0	0	0	0	1	29.0223	46	158	36	108	120	14	6	68	5.7	18	0	0	1	16.9	1.61185	1	135	82.5	2	0	6.64658
2136	0.98	0.9	78.9936	4.5	0	1	1	60.95	1	0	0	0	0	1	29.0223	46	158	36	108	120	14	6	68	5.7	18	0	0	1	16.9	1.61185	1	135	82.5	2	0	6.87397
2136	1.07	0.9	70.8008	4.5	0	1	1	60.95	1	0	0	0	0	1	29.0223	46	158	36	108	120	14	6	68	5.7	18	0	0	1	16.9	1.61185	1	135	82.5	2	0	7.33973
2136	1.07	0.9	70.7586	4.5	0	1	1	60.95	1	0	0	0	0	1	29.0223	46	158	36	108	120	14	6	68	5.7	18	0	0	1	16.9	1.61185	1	135	82.5	2	0	7.42466
2136	0.99	0.9	77.146	4.5	0	1	1	60.95	1	0	0	0	0	1	29.0223	46	158	36	108	120	14	6	68	5.7	18	0	0	1	16.9	1.61185	1	135	82.5	2	0	8.49589
2142	0.9	0.9	96.1982	4.5	0	1	1	54.43	1	0	0	0	0	1	35.5051	47	156	39	102	116	15	6	107	6.1	21	0	0	1	20.6	3.80444	1	130	77	0	1	0
2142	0.8	0.9	100.77	4.5	0	1	1	54.43	1	0	0	0	0	1	35.5051	47	156	39	102	116	15	6	107	6.1	21	0	0	1	20.6	3.80444	1	130	77	0	1	0.282192
2142	0.9	0.9	95.7972	4.5	0	1	1	54.43	1	0	0	0	0	1	35.5051	47	156	39	102	116	15	6	107	6.1	21	0	0	1	20.6	3.80444	1	130	77	0	1	0.594521
2142	0.8	0.9	100.373	4.5	0	1	1	54.43	1	0	0	0	0	1	35.5051	47	156	39	102	116	15	6	107	6.1	21	0	0	1	20.6	3.80444	1	130	77	0	1	0.843836
2142	0.8	0.9	100.134	4.5	0	1	1	54.43	1	0	0	0	0	1	35.5051	47	156	39	102	116	15	6	107	6.1	21	0	0	1	20.6	3.80444	1	130	77	0	1	1.18356
2142	0.8	0.9	99.918	4.5	0	1	1	54.43	1	0	0	0	0	1	35.5051	47	156	39	102	116	15	6	107	6.1	21	0	0	1	20.6	3.80444	1	130	77	0	1	1.49041
2142	0.7	0.9	105.372	4.5	0	1	1	54.43	1	0	0	0	0	1	35.5051	47	156	39	102	116	15	6	107	6.1	21	0	0	1	20.6	3.80444	1	130	77	0	1	1.73699
2142	0.8	0.9	99.2567	4.5	0	1	1	54.43	1	0	0	0	0	1	35.5051	47	156	39	102	116	15	6	107	6.1	21	0	0	1	20.6	3.80444	1	130	77	0	1	2.43562
2142	0.8	0.9	99.0506	4.5	0	1	1	54.43	1	0	0	0	0	1	35.5051	47	156	39	102	116	15	6	107	6.1	21	0	0	1	20.6	3.80444	1	130	77	0	1	2.73151
2142	0.7	0.9	104.441	4.5	0	1	1	54.43	1	0	0	0	0	1	35.5051	47	156	39	102	116	15	6	107	6.1	21	0	0	1	20.6	3.80444	1	130	77	0	1	3
2142	0.9	0.9	93.9983	4.5	0	1	1	54.43	1	0	0	0	0	1	35.5051	47	156	39	102	116	15	6	107	6.1	21	0	0	1	20.6	3.80444	1	130	77	0	1	3.29315
2142	0.8	0.9	98.3175	4.5	0	1	1	54.43	1	0	0	0	0	1	35.5051	47	156	39	102	116	15	6	107	6.1	21	0	0	1	20.6	3.80444	1	130	77	0	1	3.78904
2142	0.8	0.9	98.1153	4.5	0	1	1	54.43	1	0	0	0	0	1	35.5051	47	156	39	102	116	15	6	107	6.1	21	0	0	1	20.6	3.80444	1	130	77	0	1	4.08219
2142	0.9	0.9	93.317	4.5	0	1	1	54.43	1	0	0	0	0	1	35.5051	47	156	39	102	116	15	6	107	6.1	21	0	0	1	20.6	3.80444	1	130	77	0	1	4.32877
2142	0.7	0.9	103.29	4.5	0	1	1	54.43	1	0	0	0	0	1	35.5051	47	156	39	102	116	15	6	107	6.1	21	0	0	1	20.6	3.80444	1	130	77	0	1	4.57808
2144	0.8	0.8	85.9098	2.7	0	0	1	50.09	1	0	0	0	0	0	28.9719	34	195	85	96	65	14	7	196	8.1	20	0	0	0	23.2	2.80691	1	115	70	1	1	0
2144	0.7	0.8	100.664	2.7	0	0	1	50.09	1	0	0	0	0	0	28.9719	34	195	85	96	65	14	7	196	8.1	20	0	0	0	23.2	2.80691	1	115	70	1	1	0.419178
2146	1.1	1.1	76.6826	3.9	1	1	1	52.17	0	0	0	0	0	0	35.0052	50	153	65	83	90	5	10	131	6.7	27	0	0	1	19.1	6.24272	0	117	72	0	0	0
2146	2.3	1.1	31.3726	3.9	1	1	1	52.17	0	0	0	0	0	0	35.0052	50	153	65	83	90	5	10	131	6.7	27	0	0	1	19.1	6.24272	0	117	72	0	0	0.282192
2146	1.7	1.1	45.2125	3.9	1	1	1	52.17	0	0	0	0	0	0	35.0052	50	153	65	83	90	5	10	131	6.7	27	0	0	1	19.1	6.24272	0	117	72	0	0	0.284932
2146	1.2	1.1	68.3501	3.9	1	1	1	52.17	0	0	0	0	0	0	35.0052	50	153	65	83	90	5	10	131	6.7	27	0	0	1	19.1	6.24272	0	117	72	0	0	1.4
2146	1	1.1	85.2026	3.9	1	1	1	52.17	0	0	0	0	0	0	35.0052	50	153	65	83	90	5	10	131	6.7	27	0	0	1	19.1	6.24272	0	117	72	0	0	1.40548
2146	1.3	1.1	62.0135	3.9	1	1	1	52.17	0	0	0	0	0	0	35.0052	50	153	65	83	90	5	10	131	6.7	27	0	0	1	19.1	6.24272	0	117	72	0	0	1.47397
2146	1.2	1.1	68.3133	3.9	1	1	1	52.17	0	0	0	0	0	0	35.0052	50	153	65	83	90	5	10	131	6.7	27	0	0	1	19.1	6.24272	0	117	72	0	0	1.47671
2146	1.2	1.1	68.312	3.9	1	1	1	52.17	0	0	0	0	0	0	35.0052	50	153	65	83	90	5	10	131	6.7	27	0	0	1	19.1	6.24272	0	117	72	0	0	1.47945
2146	1.1	1.1	75.8883	3.9	1	1	1	52.17	0	0	0	0	0	0	35.0052	50	153	65	83	90	5	10	131	6.7	27	0	0	1	19.1	6.24272	0	117	72	0	0	1.48219
2146	1.2	1.1	68.3094	3.9	1	1	1	52.17	0	0	0	0	0	0	35.0052	50	153	65	83	90	5	10	131	6.7	27	0	0	1	19.1	6.24272	0	117	72	0	0	1.48493
2146	1.2	1.1	68.3081	3.9	1	1	1	52.17	0	0	0	0	0	0	35.0052	50	153	65	83	90	5	10	131	6.7	27	0	0	1	19.1	6.24272	0	117	72	0	0	1.48767
2146	1.2	1.1	68.3067	3.9	1	1	1	52.17	0	0	0	0	0	0	35.0052	50	153	65	83	90	5	10	131	6.7	27	0	0	1	19.1	6.24272	0	117	72	0	0	1.49041
2146	1.1	1.1	75.8825	3.9	1	1	1	52.17	0	0	0	0	0	0	35.0052	50	153	65	83	90	5	10	131	6.7	27	0	0	1	19.1	6.24272	0	117	72	0	0	1.49315
2146	1.1	1.1	75.881	3.9	1	1	1	52.17	0	0	0	0	0	0	35.0052	50	153	65	83	90	5	10	131	6.7	27	0	0	1	19.1	6.24272	0	117	72	0	0	1.49589
2146	1.1	1.1	75.8796	3.9	1	1	1	52.17	0	0	0	0	0	0	35.0052	50	153	65	83	90	5	10	131	6.7	27	0	0	1	19.1	6.24272	0	117	72	0	0	1.49863
2146	1.3	1.1	61.3417	3.9	1	1	1	52.17	0	0	0	0	0	0	35.0052	50	153	65	83	90	5	10	131	6.7	27	0	0	1	19.1	6.24272	0	117	72	0	0	3.02466
2146	1.2	1.1	67.4537	3.9	1	1	1	52.17	0	0	0	0	0	0	35.0052	50	153	65	83	90	5	10	131	6.7	27	0	0	1	19.1	6.24272	0	117	72	0	0	3.27945
2146	1.2	1.1	67.4199	3.9	1	1	1	52.17	0	0	0	0	0	0	35.0052	50	153	65	83	90	5	10	131	6.7	27	0	0	1	19.1	6.24272	0	117	72	0	0	3.35068
2146	1.1	1.1	74.8051	3.9	1	1	1	52.17	0	0	0	0	0	0	35.0052	50	153	65	83	90	5	10	131	6.7	27	0	0	1	19.1	6.24272	0	117	72	0	0	3.52877
2146	1.1	1.1	74.6742	3.9	1	1	1	52.17	0	0	0	0	0	0	35.0052	50	153	65	83	90	5	10	131	6.7	27	0	0	1	19.1	6.24272	0	117	72	0	0	3.77808
2146	1.2	1.1	67.0524	3.9	1	1	1	52.17	0	0	0	0	0	0	35.0052	50	153	65	83	90	5	10	131	6.7	27	0	0	1	19.1	6.24272	0	117	72	0	0	4.12877
2146	1.1	1.1	74.4876	3.9	1	1	1	52.17	0	0	0	0	0	0	35.0052	50	153	65	83	90	5	10	131	6.7	27	0	0	1	19.1	6.24272	0	117	72	0	0	4.13425
2146	1.3	1.1	60.8607	3.9	1	1	1	52.17	0	0	0	0	0	0	35.0052	50	153	65	83	90	5	10	131	6.7	27	0	0	1	19.1	6.24272	0	117	72	0	0	4.14521
2146	1.6	1.1	47.3484	3.9	1	1	1	52.17	0	0	0	0	0	0	35.0052	50	153	65	83	90	5	10	131	6.7	27	0	0	1	19.1	6.24272	0	117	72	0	0	4.14795
2150	0.9	0.9	102.024	437.8	0	1	1	46.06	1	0	0	0	0	0	33.8919	50	187	45	114	135	28	6	77	5.7	15	0	0	1	21.3	4.04963	1	120	84	4	1	0
2150	0.9	0.9	101.249	437.8	0	1	1	46.06	1	0	0	0	0	0	33.8919	50	187	45	114	135	28	6	77	5.7	15	0	0	1	21.3	4.04963	1	120	84	4	1	1.08493
2150	1	0.9	88.9956	437.8	0	1	1	46.06	1	0	0	0	0	0	33.8919	50	187	45	114	135	28	6	77	5.7	15	0	0	1	21.3	4.04963	1	120	84	4	1	1.31507
2150		0.9		437.8	0	1	1	46.06	1	0	0	0	0	0	33.8919	50	187	45	114	135	28	6	77	5.7	15	0	0	1	21.3	4.04963	1	120	84	4	1	1.4411
2150	0.8	0.9	105.657	437.8	0	1	1	46.06	1	0	0	0	0	0	33.8919	50	187	45	114	135	28	6	77	5.7	15	0	0	1	21.3	4.04963	1	120	84	4	1	1.90959
2152	0.8	0.8	82.8341	16.2	0	0	1	55.28	0	0	0	0	0	0	35.1251	47.5	152	50	87	88	15	29	90	5.9	19	1	0	1	20.9	3.8	0	111	82	2	0	0
2153	0.6	0.6	105.115	43.4	0	0	1	51.57	1	0	0	0	1	0	32.1873	36.5	168	55	100	98	13	26	165	7.5	15	1	0	1	23.4	4.35926	1	123	70	0	0	0
2153	0.6	0.6	104.834	43.4	0	0	1	51.57	1	0	0	0	1	0	32.1873	36.5	168	55	100	98	13	26	165	7.5	15	1	0	1	23.4	4.35926	1	123	70	0	0	0.380822
2153	0.7	0.6	99.2883	43.4	0	0	1	51.57	1	0	0	0	1	0	32.1873	36.5	168	55	100	98	13	26	165	7.5	15	1	0	1	23.4	4.35926	1	123	70	0	0	0.89863
2153	0.6	0.6	103.744	43.4	0	0	1	51.57	1	0	0	0	1	0	32.1873	36.5	168	55	100	98	13	26	165	7.5	15	1	0	1	23.4	4.35926	1	123	70	0	0	1.86849
2153	0.7	0.6	98.3091	43.4	0	0	1	51.57	1	0	0	0	1	0	32.1873	36.5	168	55	100	98	13	26	165	7.5	15	1	0	1	23.4	4.35926	1	123	70	0	0	2.30959
2153	0.7	0.6	98.1314	43.4	0	0	1	51.57	1	0	0	0	1	0	32.1873	36.5	168	55	100	98	13	26	165	7.5	15	1	0	1	23.4	4.35926	1	123	70	0	0	2.56712
2153	0.6	0.6	102.895	43.4	0	0	1	51.57	1	0	0	0	1	0	32.1873	36.5	168	55	100	98	13	26	165	7.5	15	1	0	1	23.4	4.35926	1	123	70	0	0	3.03836
2153	0.7	0.6	97.6134	43.4	0	0	1	51.57	1	0	0	0	1	0	32.1873	36.5	168	55	100	98	13	26	165	7.5	15	1	0	1	23.4	4.35926	1	123	70	0	0	3.32055
2153	0.7	0.6	97.4126	43.4	0	0	1	51.57	1	0	0	0	1	0	32.1873	36.5	168	55	100	98	13	26	165	7.5	15	1	0	1	23.4	4.35926	1	123	70	0	0	3.6137
2153	0.7	0.6	97.3789	43.4	0	0	1	51.57	1	0	0	0	1	0	32.1873	36.5	168	55	100	98	13	26	165	7.5	15	1	0	1	23.4	4.35926	1	123	70	0	0	3.66301
2153	0.8	0.6	82.7849	43.4	0	0	1	51.57	1	0	0	0	1	0	32.1873	36.5	168	55	100	98	13	26	165	7.5	15	1	0	1	23.4	4.35926	1	123	70	0	0	3.79452
2153	0.8	0.6	82.5924	43.4	0	0	1	51.57	1	0	0	0	1	0	32.1873	36.5	168	55	100	98	13	26	165	7.5	15	1	0	1	23.4	4.35926	1	123	70	0	0	4.12603
2153	0.68	0.6	94.9664	43.4	0	0	1	51.57	1	0	0	0	1	0	32.1873	36.5	168	55	100	98	13	26	165	7.5	15	1	0	1	23.4	4.35926	1	123	70	0	0	8.59178
2156	1	1	79.4259	3.5	0	1	1	63.57	1	0	0	0	0	0	22.954	35	223	70	144	101	9	160	137	6.4	19	1	0	0	24.2	1.92815	1	120	66.5	4	1	0
2156	0.9	1	89.7224	3.5	0	1	1	63.57	1	0	0	0	0	0	22.954	35	223	70	144	101	9	160	137	6.4	19	1	0	0	24.2	1.92815	1	120	66.5	4	1	0.780822
2156	1	1	78.7092	3.5	0	1	1	63.57	1	0	0	0	0	0	22.954	35	223	70	144	101	9	160	137	6.4	19	1	0	0	24.2	1.92815	1	120	66.5	4	1	1.29041
2156	1	1	77.6978	3.5	0	1	1	63.57	1	0	0	0	0	0	22.954	35	223	70	144	101	9	160	137	6.4	19	1	0	0	24.2	1.92815	1	120	66.5	4	1	3.13151
2156	1	1	77.1509	3.5	0	1	1	63.57	1	0	0	0	0	0	22.954	35	223	70	144	101	9	160	137	6.4	19	1	0	0	24.2	1.92815	1	120	66.5	4	1	4.13699
2164	0.9	0.9	81.6752	4.7	0	0	2	58.02	1	0	0	0	0	0	31.4548	33	170	72	86	56	12	53	111	7	14	1	0	0	18.3	1.39778	1	117	68	0	0	0
2164	0.9	0.9	81.5762	4.7	0	0	2	58.02	1	0	0	0	0	0	31.4548	33	170	72	86	56	12	53	111	7	14	1	0	0	18.3	1.39778	1	117	68	0	0	0.172603
2164	0.9	0.9	81.3896	4.7	0	0	2	58.02	1	0	0	0	0	0	31.4548	33	170	72	86	56	12	53	111	7	14	1	0	0	18.3	1.39778	1	117	68	0	0	0.49863
2164	1	0.9	71.5974	4.7	0	0	2	58.02	1	0	0	0	0	0	31.4548	33	170	72	86	56	12	53	111	7	14	1	0	0	18.3	1.39778	1	117	68	0	0	0.613699
2164	1	0.9	71.4721	4.7	0	0	2	58.02	1	0	0	0	0	0	31.4548	33	170	72	86	56	12	53	111	7	14	1	0	0	18.3	1.39778	1	117	68	0	0	0.863014
2164	1	0.9	71.347	4.7	0	0	2	58.02	1	0	0	0	0	0	31.4548	33	170	72	86	56	12	53	111	7	14	1	0	0	18.3	1.39778	1	117	68	0	0	1.11233
2164	0.9	0.9	80.8961	4.7	0	0	2	58.02	1	0	0	0	0	0	31.4548	33	170	72	86	56	12	53	111	7	14	1	0	0	18.3	1.39778	1	117	68	0	0	1.36438
2164	1	0.9	71.0962	4.7	0	0	2	58.02	1	0	0	0	0	0	31.4548	33	170	72	86	56	12	53	111	7	14	1	0	0	18.3	1.39778	1	117	68	0	0	1.6137
2164	1	0.9	70.9718	4.7	0	0	2	58.02	1	0	0	0	0	0	31.4548	33	170	72	86	56	12	53	111	7	14	1	0	0	18.3	1.39778	1	117	68	0	0	1.86301
2164	1.1	0.9	63.1366	4.7	0	0	2	58.02	1	0	0	0	0	0	31.4548	33	170	72	86	56	12	53	111	7	14	1	0	0	18.3	1.39778	1	117	68	0	0	2.11233
2164	1	0.9	70.7236	4.7	0	0	2	58.02	1	0	0	0	0	0	31.4548	33	170	72	86	56	12	53	111	7	14	1	0	0	18.3	1.39778	1	117	68	0	0	2.36164
2164	1	0.9	70.5999	4.7	0	0	2	58.02	1	0	0	0	0	0	31.4548	33	170	72	86	56	12	53	111	7	14	1	0	0	18.3	1.39778	1	117	68	0	0	2.61096
2164	1	0.9	70.4763	4.7	0	0	2	58.02	1	0	0	0	0	0	31.4548	33	170	72	86	56	12	53	111	7	14	1	0	0	18.3	1.39778	1	117	68	0	0	2.86027
2164	1	0.9	70.3056	4.7	0	0	2	58.02	1	0	0	0	0	0	31.4548	33	170	72	86	56	12	53	111	7	14	1	0	0	18.3	1.39778	1	117	68	0	0	3.20548
2164	0.9	0.9	79.7814	4.7	0	0	2	58.02	1	0	0	0	0	0	31.4548	33	170	72	86	56	12	53	111	7	14	1	0	0	18.3	1.39778	1	117	68	0	0	3.33973
2164	1	0.9	70.1165	4.7	0	0	2	58.02	1	0	0	0	0	0	31.4548	33	170	72	86	56	12	53	111	7	14	1	0	0	18.3	1.39778	1	117	68	0	0	3.58904
2164	0.9	0.9	79.4993	4.7	0	0	2	58.02	1	0	0	0	0	0	31.4548	33	170	72	86	56	12	53	111	7	14	1	0	0	18.3	1.39778	1	117	68	0	0	3.84384
2164	1.1	0.9	62.2582	4.7	0	0	2	58.02	1	0	0	0	0	0	31.4548	33	170	72	86	56	12	53	111	7	14	1	0	0	18.3	1.39778	1	117	68	0	0	4.10685
2164	1	0.9	69.7302	4.7	0	0	2	58.02	1	0	0	0	0	0	31.4548	33	170	72	86	56	12	53	111	7	14	1	0	0	18.3	1.39778	1	117	68	0	0	4.37534
2164	0.9	0.9	79.0645	4.7	0	0	2	58.02	1	0	0	0	0	0	31.4548	33	170	72	86	56	12	53	111	7	14	1	0	0	18.3	1.39778	1	117	68	0	0	4.62466
2164	0.9	0.9	78.8411	4.7	0	0	2	58.02	1	0	0	0	0	0	31.4548	33	170	72	86	56	12	53	111	7	14	1	0	0	18.3	1.39778	1	117	68	0	0	5.0274
2164	1	0.9	69.3742	4.7	0	0	2	58.02	1	0	0	0	0	0	31.4548	33	170	72	86	56	12	53	111	7	14	1	0	0	18.3	1.39778	1	117	68	0	0	5.10411
2164	0.78	0.9	91.5731	4.7	0	0	2	58.02	1	0	0	0	0	0	31.4548	33	170	72	86	56	12	53	111	7	14	1	0	0	18.3	1.39778	1	117	68	0	0	8.34521
2164	0.79	0.9	90.1718	4.7	0	0	2	58.02	1	0	0	0	0	0	31.4548	33	170	72	86	56	12	53	111	7	14	1	0	0	18.3	1.39778	1	117	68	0	0	8.34795
2164	0.86	0.9	81.3738	4.7	0	0	2	58.02	1	0	0	0	0	0	31.4548	33	170	72	86	56	12	53	111	7	14	1	0	0	18.3	1.39778	1	117	68	0	0	8.35069
2164	0.64	0.9	107.485	4.7	0	0	2	58.02	1	0	0	0	0	0	31.4548	33	170	72	86	56	12	53	111	7	14	1	0	0	18.3	1.39778	1	117	68	0	0	8.3589
2164	0.71	0.9	102.586	4.7	0	0	2	58.02	1	0	0	0	0	0	31.4548	33	170	72	86	56	12	53	111	7	14	1	0	0	18.3	1.39778	1	117	68	0	0	8.36164
2164	0.91	0.9	75.9925	4.7	0	0	2	58.02	1	0	0	0	0	0	31.4548	33	170	72	86	56	12	53	111	7	14	1	0	0	18.3	1.39778	1	117	68	0	0	8.36438
2164	0.9	0.9	77.013	4.7	0	0	2	58.02	1	0	0	0	0	0	31.4548	33	170	72	86	56	12	53	111	7	14	1	0	0	18.3	1.39778	1	117	68	0	0	8.36712
2164	0.97	0.9	70.244	4.7	0	0	2	58.02	1	0	0	0	0	0	31.4548	33	170	72	86	56	12	53	111	7	14	1	0	0	18.3	1.39778	1	117	68	0	0	8.5726
2164	1.08	0.9	61.6343	4.7	0	0	2	58.02	1	0	0	0	0	0	31.4548	33	170	72	86	56	12	53	111	7	14	1	0	0	18.3	1.39778	1	117	68	0	0	8.69863
2164	0.97	0.9	70.1778	4.7	0	0	2	58.02	1	0	0	0	0	0	31.4548	33	170	72	86	56	12	53	111	7	14	1	0	0	18.3	1.39778	1	117	68	0	0	8.70685
2164	0.86	0.9	81.1689	4.7	0	0	2	58.02	1	0	0	0	0	0	31.4548	33	170	72	86	56	12	53	111	7	14	1	0	0	18.3	1.39778	1	117	68	0	0	8.70959
2164	0.84	0.9	83.5096	4.7	0	0	2	58.02	1	0	0	0	0	0	31.4548	33	170	72	86	56	12	53	111	7	14	1	0	0	18.3	1.39778	1	117	68	0	0	8.71233
2164	0.86	0.9	81.1627	4.7	0	0	2	58.02	1	0	0	0	0	0	31.4548	33	170	72	86	56	12	53	111	7	14	1	0	0	18.3	1.39778	1	117	68	0	0	8.72055
2164	0.94	0.9	72.8862	4.7	0	0	2	58.02	1	0	0	0	0	0	31.4548	33	170	72	86	56	12	53	111	7	14	1	0	0	18.3	1.39778	1	117	68	0	0	8.72329
2164	0.94	0.9	72.8848	4.7	0	0	2	58.02	1	0	0	0	0	0	31.4548	33	170	72	86	56	12	53	111	7	14	1	0	0	18.3	1.39778	1	117	68	0	0	8.72603
2164	1	0.9	67.6301	4.7	0	0	2	58.02	1	0	0	0	0	0	31.4548	33	170	72	86	56	12	53	111	7	14	1	0	0	18.3	1.39778	1	117	68	0	0	8.72877
2164	0.91	0.9	75.7953	4.7	0	0	2	58.02	1	0	0	0	0	0	31.4548	33	170	72	86	56	12	53	111	7	14	1	0	0	18.3	1.39778	1	117	68	0	0	8.73425
2164	0.9	0.9	76.6035	4.7	0	0	2	58.02	1	0	0	0	0	0	31.4548	33	170	72	86	56	12	53	111	7	14	1	0	0	18.3	1.39778	1	117	68	0	0	9.12603
2164	0.91	0.9	75.5855	4.7	0	0	2	58.02	1	0	0	0	0	0	31.4548	33	170	72	86	56	12	53	111	7	14	1	0	0	18.3	1.39778	1	117	68	0	0	9.12877
2164	0.72	0.9	100.322	4.7	0	0	2	58.02	1	0	0	0	0	0	31.4548	33	170	72	86	56	12	53	111	7	14	1	0	0	18.3	1.39778	1	117	68	0	0	9.13151
2164	0.79	0.9	89.6682	4.7	0	0	2	58.02	1	0	0	0	0	0	31.4548	33	170	72	86	56	12	53	111	7	14	1	0	0	18.3	1.39778	1	117	68	0	0	9.14521
2169	0.7	0.7	108.503	6.8	1	0	2	60.84	1	0	1	0	0	0	26.0284	37	193	58	128	50	7	60	95	6	16	0	0	1	17.5	2.27531	1	148	76	0	0	0
2169	0.9	0.7	79.675	6.8	1	0	2	60.84	1	0	1	0	0	0	26.0284	37	193	58	128	50	7	60	95	6	16	0	0	1	17.5	2.27531	1	148	76	0	0	0.709589
2169	0.9	0.7	79.5693	6.8	1	0	2	60.84	1	0	1	0	0	0	26.0284	37	193	58	128	50	7	60	95	6	16	0	0	1	17.5	2.27531	1	148	76	0	0	0.89863
2169	0.9	0.7	79.5647	6.8	1	0	2	60.84	1	0	1	0	0	0	26.0284	37	193	58	128	50	7	60	95	6	16	0	0	1	17.5	2.27531	1	148	76	0	0	0.906849
2169	1.2	0.7	56.187	6.8	1	0	2	60.84	1	0	1	0	0	0	26.0284	37	193	58	128	50	7	60	95	6	16	0	0	1	17.5	2.27531	1	148	76	0	0	0.917808
2169	0.9	0.7	79.4912	6.8	1	0	2	60.84	1	0	1	0	0	0	26.0284	37	193	58	128	50	7	60	95	6	16	0	0	1	17.5	2.27531	1	148	76	0	0	1.03836
2169	0.9	0.7	79.23	6.8	1	0	2	60.84	1	0	1	0	0	0	26.0284	37	193	58	128	50	7	60	95	6	16	0	0	1	17.5	2.27531	1	148	76	0	0	1.50685
2169	0.9	0.7	79.0868	6.8	1	0	2	60.84	1	0	1	0	0	0	26.0284	37	193	58	128	50	7	60	95	6	16	0	0	1	17.5	2.27531	1	148	76	0	0	1.76438
2169	1.1	0.7	61.8815	6.8	1	0	2	60.84	1	0	1	0	0	0	26.0284	37	193	58	128	50	7	60	95	6	16	0	0	1	17.5	2.27531	1	148	76	0	0	2.15068
2169	1	0.7	69.3124	6.8	1	0	2	60.84	1	0	1	0	0	0	26.0284	37	193	58	128	50	7	60	95	6	16	0	0	1	17.5	2.27531	1	148	76	0	0	2.41096
2169	1.1	0.7	61.6165	6.8	1	0	2	60.84	1	0	1	0	0	0	26.0284	37	193	58	128	50	7	60	95	6	16	0	0	1	17.5	2.27531	1	148	76	0	0	2.76164
2169	1	0.7	69.0049	6.8	1	0	2	60.84	1	0	1	0	0	0	26.0284	37	193	58	128	50	7	60	95	6	16	0	0	1	17.5	2.27531	1	148	76	0	0	3.04384
2169	1.1	0.7	61.3468	6.8	1	0	2	60.84	1	0	1	0	0	0	26.0284	37	193	58	128	50	7	60	95	6	16	0	0	1	17.5	2.27531	1	148	76	0	0	3.3863
2169	1.1	0.7	61.1876	6.8	1	0	2	60.84	1	0	1	0	0	0	26.0284	37	193	58	128	50	7	60	95	6	16	0	0	1	17.5	2.27531	1	148	76	0	0	3.75616
2169	1.2	0.7	54.9868	6.8	1	0	2	60.84	1	0	1	0	0	0	26.0284	37	193	58	128	50	7	60	95	6	16	0	0	1	17.5	2.27531	1	148	76	0	0	3.99178
2169	1	0.7	68.4204	6.8	1	0	2	60.84	1	0	1	0	0	0	26.0284	37	193	58	128	50	7	60	95	6	16	0	0	1	17.5	2.27531	1	148	76	0	0	4.25479
2169	1	0.7	68.3494	6.8	1	0	2	60.84	1	0	1	0	0	0	26.0284	37	193	58	128	50	7	60	95	6	16	0	0	1	17.5	2.27531	1	148	76	0	0	4.40274
2169	0.9	0.7	77.384	6.8	1	0	2	60.84	1	0	1	0	0	0	26.0284	37	193	58	128	50	7	60	95	6	16	0	0	1	17.5	2.27531	1	148	76	0	0	4.86301
2169	1	0.7	68.1274	6.8	1	0	2	60.84	1	0	1	0	0	0	26.0284	37	193	58	128	50	7	60	95	6	16	0	0	1	17.5	2.27531	1	148	76	0	0	4.86575
2169	1.1	0.7	60.3688	6.8	1	0	2	60.84	1	0	1	0	0	0	26.0284	37	193	58	128	50	7	60	95	6	16	0	0	1	17.5	2.27531	1	148	76	0	0	5.67397
2169	1	0.7	67.5036	6.8	1	0	2	60.84	1	0	1	0	0	0	26.0284	37	193	58	128	50	7	60	95	6	16	0	0	1	17.5	2.27531	1	148	76	0	0	6.17534
2169	0.86	0.7	80.6158	6.8	1	0	2	60.84	1	0	1	0	0	0	26.0284	37	193	58	128	50	7	60	95	6	16	0	0	1	17.5	2.27531	1	148	76	0	0	6.86301
2169	1.08	0.7	60.917	6.8	1	0	2	60.84	1	0	1	0	0	0	26.0284	37	193	58	128	50	7	60	95	6	16	0	0	1	17.5	2.27531	1	148	76	0	0	7.54521
2169	1.01	0.7	65.6142	6.8	1	0	2	60.84	1	0	1	0	0	0	26.0284	37	193	58	128	50	7	60	95	6	16	0	0	1	17.5	2.27531	1	148	76	0	0	8.50411
2169	1.01	0.7	65.126	6.8	1	0	2	60.84	1	0	1	0	0	0	26.0284	37	193	58	128	50	7	60	95	6	16	0	0	1	17.5	2.27531	1	148	76	0	0	9.56712
2170	1	1	83.6168	2.82087	0	1	1	56.25	1	0	0	0	0	0	21.8947	34	148	46	72	156	30	9	84	5.9	18	1	0	0	22.2	2.38519	1	120	72	1	0	0
2170	0.9	1	94.9542	2.82087	0	1	1	56.25	1	0	0	0	0	0	21.8947	34	148	46	72	156	30	9	84	5.9	18	1	0	0	22.2	2.38519	1	120	72	1	0	0.0328767
2170	1.1	1	74.3785	2.82087	0	1	1	56.25	1	0	0	0	0	0	21.8947	34	148	46	72	156	30	9	84	5.9	18	1	0	0	22.2	2.38519	1	120	72	1	0	0.263014
2170	1	1	83.294	2.82087	0	1	1	56.25	1	0	0	0	0	0	21.8947	34	148	46	72	156	30	9	84	5.9	18	1	0	0	22.2	2.38519	1	120	72	1	0	0.550685
2170	1	1	83.1002	2.82087	0	1	1	56.25	1	0	0	0	0	0	21.8947	34	148	46	72	156	30	9	84	5.9	18	1	0	0	22.2	2.38519	1	120	72	1	0	0.882192
2170	1.1	1	73.4397	2.82087	0	1	1	56.25	1	0	0	0	0	0	21.8947	34	148	46	72	156	30	9	84	5.9	18	1	0	0	22.2	2.38519	1	120	72	1	0	2.07123
2170	1.1	1	73.1379	2.82087	0	1	1	56.25	1	0	0	0	0	0	21.8947	34	148	46	72	156	30	9	84	5.9	18	1	0	0	22.2	2.38519	1	120	72	1	0	2.65753
2170	1.1	1	72.9565	2.82087	0	1	1	56.25	1	0	0	0	0	0	21.8947	34	148	46	72	156	30	9	84	5.9	18	1	0	0	22.2	2.38519	1	120	72	1	0	3.01096
2170	1.1	1	72.7728	2.82087	0	1	1	56.25	1	0	0	0	0	0	21.8947	34	148	46	72	156	30	9	84	5.9	18	1	0	0	22.2	2.38519	1	120	72	1	0	3.36986
2170	1.1	1	72.404	2.82087	0	1	1	56.25	1	0	0	0	0	0	21.8947	34	148	46	72	156	30	9	84	5.9	18	1	0	0	22.2	2.38519	1	120	72	1	0	4.09315
2170	1.1	1	72.2342	2.82087	0	1	1	56.25	1	0	0	0	0	0	21.8947	34	148	46	72	156	30	9	84	5.9	18	1	0	0	22.2	2.38519	1	120	72	1	0	4.4274
2170	1.02	1	77.6003	2.82087	0	1	1	56.25	1	0	0	0	0	0	21.8947	34	148	46	72	156	30	9	84	5.9	18	1	0	0	22.2	2.38519	1	120	72	1	0	7.22192
2170	1.02	1	77.5989	2.82087	0	1	1	56.25	1	0	0	0	0	0	21.8947	34	148	46	72	156	30	9	84	5.9	18	1	0	0	22.2	2.38519	1	120	72	1	0	7.22466
2170	1.02	1	77.2561	2.82087	0	1	1	56.25	1	0	0	0	0	0	21.8947	34	148	46	72	156	30	9	84	5.9	18	1	0	0	22.2	2.38519	1	120	72	1	0	7.85479
2172	0.7	0.7	110.294	5.3	0	0	2	58.51	0	0	0	0	0	0	32.4462	38	137	53	62	90	22	62	90	6.3	15	1	0	1	16.8	2.73333	0	128	70	0	1	0
2172	0.8	0.7	91.5408	5.3	0	0	2	58.51	0	0	0	0	0	0	32.4462	38	137	53	62	90	22	62	90	6.3	15	1	0	1	16.8	2.73333	0	128	70	0	1	3.54795
2172	0.7	0.7	107.542	5.3	0	0	2	58.51	0	0	0	0	0	0	32.4462	38	137	53	62	90	22	62	90	6.3	15	1	0	1	16.8	2.73333	0	128	70	0	1	3.59726
2172	0.6	0.7	113.134	5.3	0	0	2	58.51	0	0	0	0	0	0	32.4462	38	137	53	62	90	22	62	90	6.3	15	1	0	1	16.8	2.73333	0	128	70	0	1	3.6
2172	0.7	0.7	107.537	5.3	0	0	2	58.51	0	0	0	0	0	0	32.4462	38	137	53	62	90	22	62	90	6.3	15	1	0	1	16.8	2.73333	0	128	70	0	1	3.60274
2172	0.7	0.7	107.533	5.3	0	0	2	58.51	0	0	0	0	0	0	32.4462	38	137	53	62	90	22	62	90	6.3	15	1	0	1	16.8	2.73333	0	128	70	0	1	3.60822
2175	0.8	0.8	89.4859	5.1	1	0	2	65.29	0	0	1	0	1	0	34.4978	45	183	61	100	150	22	6	88	6.6	11	1	0	1	22.5	6.82272	1	132	70	2	1	0
2175	1.1	0.8	60.5104	5.1	1	0	2	65.29	0	0	1	0	1	0	34.4978	45	183	61	100	150	22	6	88	6.6	11	1	0	1	22.5	6.82272	1	132	70	2	1	0.890411
2175	1.1	0.8	59.3958	5.1	1	0	2	65.29	0	0	1	0	1	0	34.4978	45	183	61	100	150	22	6	88	6.6	11	1	0	1	22.5	6.82272	1	132	70	2	1	3.53699
2175	1.1	0.8	58.8248	5.1	1	0	2	65.29	0	0	1	0	1	0	34.4978	45	183	61	100	150	22	6	88	6.6	11	1	0	1	22.5	6.82272	1	132	70	2	1	4.91233
2175	1.03	0.8	63.5571	5.1	1	0	2	65.29	0	0	1	0	1	0	34.4978	45	183	61	100	150	22	6	88	6.6	11	1	0	1	22.5	6.82272	1	132	70	2	1	5.2137
2175	1	0.8	65.6266	5.1	1	0	2	65.29	0	0	1	0	1	0	34.4978	45	183	61	100	150	22	6	88	6.6	11	1	0	1	22.5	6.82272	1	132	70	2	1	5.73973
2175	1.1	0.8	58.3815	5.1	1	0	2	65.29	0	0	1	0	1	0	34.4978	45	183	61	100	150	22	6	88	6.6	11	1	0	1	22.5	6.82272	1	132	70	2	1	5.98904
2175	1.2	0.8	52.46	5.1	1	0	2	65.29	0	0	1	0	1	0	34.4978	45	183	61	100	150	22	6	88	6.6	11	1	0	1	22.5	6.82272	1	132	70	2	1	6.23836
2175	1.07	0.8	59.8572	5.1	1	0	2	65.29	0	0	1	0	1	0	34.4978	45	183	61	100	150	22	6	88	6.6	11	1	0	1	22.5	6.82272	1	132	70	2	1	7.19452
2177	0.9	0.9	97.6346	4.2	0	1	1	52.32	1	0	0	0	0	0	31.4776	44	173	35	112	106	26	10	153	6.4	19	1	0	1	14.7	3.36222	1	124	81	0	0	0
2177	1.06	0.9	75.3965	4.2	0	1	1	52.32	1	0	0	0	0	0	31.4776	44	173	35	112	106	26	10	153	6.4	19	1	0	1	14.7	3.36222	1	124	81	0	0	8.63288
2177	0.97	0.9	83.6536	4.2	0	1	1	52.32	1	0	0	0	0	0	31.4776	44	173	35	112	106	26	10	153	6.4	19	1	0	1	14.7	3.36222	1	124	81	0	0	9.10959
2178	1	1	93.3964	18.9	0	1	2	61.51	1	0	1	0	0	0	33.9033	39.5	136	37	88	67	11	27	93	6	18	1	0	0	12.1	3.07704	1	133	73	0	1	0
2178	0.9	1	105.012	18.9	0	1	2	61.51	1	0	1	0	0	0	33.9033	39.5	136	37	88	67	11	27	93	6	18	1	0	0	12.1	3.07704	1	133	73	0	1	1.44658
2178	0.9	1	105.01	18.9	0	1	2	61.51	1	0	1	0	0	0	33.9033	39.5	136	37	88	67	11	27	93	6	18	1	0	0	12.1	3.07704	1	133	73	0	1	1.44932
2179	0.6	0.6	100.685	2.45399	0	0	1	57.7	1	0	1	0	0	0	26.7455	31.25	182	55	90	116	37	35	162	6.9	16	1	0	0	21.5	3.08	1	128	73	4	1	0
2179	0.6	0.6	100.441	2.45399	0	0	1	57.7	1	0	1	0	0	0	26.7455	31.25	182	55	90	116	37	35	162	6.9	16	1	0	0	21.5	3.08	1	128	73	4	1	0.345205
2179	0.6	0.6	100.317	2.45399	0	0	1	57.7	1	0	1	0	0	0	26.7455	31.25	182	55	90	116	37	35	162	6.9	16	1	0	0	21.5	3.08	1	128	73	4	1	0.520548
2179	0.7	0.6	95.1897	2.45399	0	0	1	57.7	1	0	1	0	0	0	26.7455	31.25	182	55	90	116	37	35	162	6.9	16	1	0	0	21.5	3.08	1	128	73	4	1	0.769863
2179	0.8	0.6	80.2276	2.45399	0	0	1	57.7	1	0	1	0	0	0	26.7455	31.25	182	55	90	116	37	35	162	6.9	16	1	0	0	21.5	3.08	1	128	73	4	1	2.13151
2179	0.9	0.6	69.352	2.45399	0	0	1	57.7	1	0	1	0	0	0	26.7455	31.25	182	55	90	116	37	35	162	6.9	16	1	0	0	21.5	3.08	1	128	73	4	1	2.59726
2179	0.8	0.6	79.6752	2.45399	0	0	1	57.7	1	0	1	0	0	0	26.7455	31.25	182	55	90	116	37	35	162	6.9	16	1	0	0	21.5	3.08	1	128	73	4	1	3.11507
2179	0.8	0.6	79.4608	2.45399	0	0	1	57.7	1	0	1	0	0	0	26.7455	31.25	182	55	90	116	37	35	162	6.9	16	1	0	0	21.5	3.08	1	128	73	4	1	3.49863
2179	0.8	0.6	79.2043	2.45399	0	0	1	57.7	1	0	1	0	0	0	26.7455	31.25	182	55	90	116	37	35	162	6.9	16	1	0	0	21.5	3.08	1	128	73	4	1	3.9589
2179	0.8	0.6	78.9273	2.45399	0	0	1	57.7	1	0	1	0	0	0	26.7455	31.25	182	55	90	116	37	35	162	6.9	16	1	0	0	21.5	3.08	1	128	73	4	1	4.45753
2180	0.7	0.7	123.63	3.00752	0	0	2	42.26	0	0	0	0	0	0	33.7655	46	151	58	82	55	11	9	87	9.2	8	0	0	1	32.9	3.05037	1	154	92.5	0	0	0
2180	0.6	0.7	128.339	3.00752	0	0	2	42.26	0	0	0	0	0	0	33.7655	46	151	58	82	55	11	9	87	9.2	8	0	0	1	32.9	3.05037	1	154	92.5	0	0	1.89863
2180	0.6	0.7	127.976	3.00752	0	0	2	42.26	0	0	0	0	0	0	33.7655	46	151	58	82	55	11	9	87	9.2	8	0	0	1	32.9	3.05037	1	154	92.5	0	0	2.30137
2180	0.6	0.7	127.044	3.00752	0	0	2	42.26	0	0	0	0	0	0	33.7655	46	151	58	82	55	11	9	87	9.2	8	0	0	1	32.9	3.05037	1	154	92.5	0	0	3.34247
2180	0.6	0.7	126.099	3.00752	0	0	2	42.26	0	0	0	0	0	0	33.7655	46	151	58	82	55	11	9	87	9.2	8	0	0	1	32.9	3.05037	1	154	92.5	0	0	4.40548
2180	0.6	0.7	124.015	3.00752	0	0	2	42.26	0	0	0	0	0	0	33.7655	46	151	58	82	55	11	9	87	9.2	8	0	0	1	32.9	3.05037	1	154	92.5	0	0	6.77808
2188	1	1	67.5298	12.8205	1	0	2	66.96	1	0	0	0	0	0	23.5624	37	230	52	155	114	23	115	83	7.8	19	0	0	1	21.6	2.60272	1			0	0	0
2188	1	1	67.4545	12.8205	1	0	2	66.96	1	0	0	0	0	0	23.5624	37	230	52	155	114	23	115	83	7.8	19	0	0	1	21.6	2.60272	1			0	0	0.158904
2188	0.9	1	76.4841	12.8205	1	0	2	66.96	1	0	0	0	0	0	23.5624	37	230	52	155	114	23	115	83	7.8	19	0	0	1	21.6	2.60272	1			0	0	0.408219
2188	1.3	1	48.9618	12.8205	1	0	2	66.96	1	0	0	0	0	0	23.5624	37	230	52	155	114	23	115	83	7.8	19	0	0	1	21.6	2.60272	1			0	0	0.616438
2188	1.3	1	48.8761	12.8205	1	0	2	66.96	1	0	0	0	0	0	23.5624	37	230	52	155	114	23	115	83	7.8	19	0	0	1	21.6	2.60272	1			0	0	0.865753
2188	0.9	1	76.0672	12.8205	1	0	2	66.96	1	0	0	0	0	0	23.5624	37	230	52	155	114	23	115	83	7.8	19	0	0	1	21.6	2.60272	1			0	0	1.1863
2188	1	1	66.8419	12.8205	1	0	2	66.96	1	0	0	0	0	0	23.5624	37	230	52	155	114	23	115	83	7.8	19	0	0	1	21.6	2.60272	1			0	0	1.45753
2188	1.1	1	59.3358	12.8205	1	0	2	66.96	1	0	0	0	0	0	23.5624	37	230	52	155	114	23	115	83	7.8	19	0	0	1	21.6	2.60272	1			0	0	2.01096
2188	1.3	1	48.368	12.8205	1	0	2	66.96	1	0	0	0	0	0	23.5624	37	230	52	155	114	23	115	83	7.8	19	0	0	1	21.6	2.60272	1			0	0	2.35342
2188	1.2	1	53.1894	12.8205	1	0	2	66.96	1	0	0	0	0	0	23.5624	37	230	52	155	114	23	115	83	7.8	19	0	0	1	21.6	2.60272	1			0	0	2.60274
2188	1.4	1	44.1013	12.8205	1	0	2	66.96	1	0	0	0	0	0	23.5624	37	230	52	155	114	23	115	83	7.8	19	0	0	1	21.6	2.60272	1			0	0	2.74521
2188	1.2	1	53.0432	12.8205	1	0	2	66.96	1	0	0	0	0	0	23.5624	37	230	52	155	114	23	115	83	7.8	19	0	0	1	21.6	2.60272	1			0	0	2.99452
2188	1.3	1	48.0849	12.8205	1	0	2	66.96	1	0	0	0	0	0	23.5624	37	230	52	155	114	23	115	83	7.8	19	0	0	1	21.6	2.60272	1			0	0	3.18904
2188	1.2	1	52.8791	12.8205	1	0	2	66.96	1	0	0	0	0	0	23.5624	37	230	52	155	114	23	115	83	7.8	19	0	0	1	21.6	2.60272	1			0	0	3.43562
2188	1.6	1	37.2754	12.8205	1	0	2	66.96	1	0	0	0	0	0	23.5624	37	230	52	155	114	23	115	83	7.8	19	0	0	1	21.6	2.60272	1			0	0	3.70137
2188	1.2	1	52.747	12.8205	1	0	2	66.96	1	0	0	0	0	0	23.5624	37	230	52	155	114	23	115	83	7.8	19	0	0	1	21.6	2.60272	1			0	0	3.79178
2188	1.6	1	37.2288	12.8205	1	0	2	66.96	1	0	0	0	0	0	23.5624	37	230	52	155	114	23	115	83	7.8	19	0	0	1	21.6	2.60272	1			0	0	3.87945
2188	1.2	1	52.5878	12.8205	1	0	2	66.96	1	0	0	0	0	0	23.5624	37	230	52	155	114	23	115	83	7.8	19	0	0	1	21.6	2.60272	1			0	0	4.22192
2188	1.2	1	52.4968	12.8205	1	0	2	66.96	1	0	0	0	0	0	23.5624	37	230	52	155	114	23	115	83	7.8	19	0	0	1	21.6	2.60272	1			0	0	4.46849
2188	0.95	1	69.2277	12.8205	1	0	2	66.96	1	0	0	0	0	0	23.5624	37	230	52	155	114	23	115	83	7.8	19	0	0	1	21.6	2.60272	1			0	0	5.29315
2188		1		12.8205	1	0	2	66.96	1	0	0	0	0	0	23.5624	37	230	52	155	114	23	115	83	7.8	19	0	0	1	21.6	2.60272	1			0	0	8.0411
2190	0.5	0.5	114.488	8.5	0	0	1	47.95	1	0	0	0	0	0	47.4689	52	196	56	120	171	20	32	93	6.5	12	1	0	1	21.2	2.59481	1	129	72	4	1	0
2190	0.6	0.5	107.466	8.5	0	0	1	47.95	1	0	0	0	0	0	47.4689	52	196	56	120	171	20	32	93	6.5	12	1	0	1	21.2	2.59481	1	129	72	4	1	0.471233
2190	0.5	0.5	113.838	8.5	0	0	1	47.95	1	0	0	0	0	0	47.4689	52	196	56	120	171	20	32	93	6.5	12	1	0	1	21.2	2.59481	1	129	72	4	1	0.810959
2190	0.6	0.5	106.996	8.5	0	0	1	47.95	1	0	0	0	0	0	47.4689	52	196	56	120	171	20	32	93	6.5	12	1	0	1	21.2	2.59481	1	129	72	4	1	1.09589
2190	0.5	0.5	113.132	8.5	0	0	1	47.95	1	0	0	0	0	0	47.4689	52	196	56	120	171	20	32	93	6.5	12	1	0	1	21.2	2.59481	1	129	72	4	1	1.69589
2190	0.5	0.5	112.602	8.5	0	0	1	47.95	1	0	0	0	0	0	47.4689	52	196	56	120	171	20	32	93	6.5	12	1	0	1	21.2	2.59481	1	129	72	4	1	2.36438
2190	0.5	0.5	112.36	8.5	0	0	1	47.95	1	0	0	0	0	0	47.4689	52	196	56	120	171	20	32	93	6.5	12	1	0	1	21.2	2.59481	1	129	72	4	1	2.67123
2190	0.6	0.5	105.452	8.5	0	0	1	47.95	1	0	0	0	0	0	47.4689	52	196	56	120	171	20	32	93	6.5	12	1	0	1	21.2	2.59481	1	129	72	4	1	3.16438
2191	0.9	0.9	87.1083	2.8	0	1	1	68.56	0	0	0	0	0	0	27.1568	39	148	41	92	118	15	22	99	5.9	14	1	0	0	17.3	2.10222	0	124	75	1	0	0
2191	0.89	0.9	82.2398	2.8	0	1	1	68.56	0	0	0	0	0	0	27.1568	39	148	41	92	118	15	22	99	5.9	14	1	0	0	17.3	2.10222	0	124	75	1	0	8.8411
2193	0.8	0.8	108.17	1.41443	0	1	2	65.63	0	0	0	0	0	0	33.2438	44.25	147	47	84	72	16	50	100	6.6	13	1	0	1	14.1	2.14815	0	121	73	1	1	0
2193	0.8	0.8	106.87	1.41443	0	1	2	65.63	0	0	0	0	0	0	33.2438	44.25	147	47	84	72	16	50	100	6.6	13	1	0	1	14.1	2.14815	0	121	73	1	1	1.72055
2199	0.5	0.5	126.956	24.1	0	0	2	54.24	1	0	0	0	0	0	26.124	32	227	98	128	65	1	93	104	6.2	12	0	0	0	18.9	2.2084	1	127.5	75	0	1	0
2199	0.6	0.5	119.372	24.1	0	0	2	54.24	1	0	0	0	0	0	26.124	32	227	98	128	65	1	93	104	6.2	12	0	0	0	18.9	2.2084	1	127.5	75	0	1	0.230137
2199	0.6	0.5	119.147	24.1	0	0	2	54.24	1	0	0	0	0	0	26.124	32	227	98	128	65	1	93	104	6.2	12	0	0	0	18.9	2.2084	1	127.5	75	0	1	0.49863
2199	0.6	0.5	118.922	24.1	0	0	2	54.24	1	0	0	0	0	0	26.124	32	227	98	128	65	1	93	104	6.2	12	0	0	0	18.9	2.2084	1	127.5	75	0	1	0.767123
2199	0.6	0.5	118.538	24.1	0	0	2	54.24	1	0	0	0	0	0	26.124	32	227	98	128	65	1	93	104	6.2	12	0	0	0	18.9	2.2084	1	127.5	75	0	1	1.2274
2199	0.6	0.5	118.203	24.1	0	0	2	54.24	1	0	0	0	0	0	26.124	32	227	98	128	65	1	93	104	6.2	12	0	0	0	18.9	2.2084	1	127.5	75	0	1	1.63014
2199	0.6	0.5	117.965	24.1	0	0	2	54.24	1	0	0	0	0	0	26.124	32	227	98	128	65	1	93	104	6.2	12	0	0	0	18.9	2.2084	1	127.5	75	0	1	1.91781
2199	0.5	0.5	124.937	24.1	0	0	2	54.24	1	0	0	0	0	0	26.124	32	227	98	128	65	1	93	104	6.2	12	0	0	0	18.9	2.2084	1	127.5	75	0	1	2.28219
2199	0.6	0.5	117.439	24.1	0	0	2	54.24	1	0	0	0	0	0	26.124	32	227	98	128	65	1	93	104	6.2	12	0	0	0	18.9	2.2084	1	127.5	75	0	1	2.55342
2199	0.6	0.5	117.148	24.1	0	0	2	54.24	1	0	0	0	0	0	26.124	32	227	98	128	65	1	93	104	6.2	12	0	0	0	18.9	2.2084	1	127.5	75	0	1	2.90685
2199	0.6	0.5	117.026	24.1	0	0	2	54.24	1	0	0	0	0	0	26.124	32	227	98	128	65	1	93	104	6.2	12	0	0	0	18.9	2.2084	1	127.5	75	0	1	3.05479
2199	0.6	0.5	116.858	24.1	0	0	2	54.24	1	0	0	0	0	0	26.124	32	227	98	128	65	1	93	104	6.2	12	0	0	0	18.9	2.2084	1	127.5	75	0	1	3.26027
2199	0.7	0.5	110.825	24.1	0	0	2	54.24	1	0	0	0	0	0	26.124	32	227	98	128	65	1	93	104	6.2	12	0	0	0	18.9	2.2084	1	127.5	75	0	1	3.5863
2199	0.6	0.5	116.205	24.1	0	0	2	54.24	1	0	0	0	0	0	26.124	32	227	98	128	65	1	93	104	6.2	12	0	0	0	18.9	2.2084	1	127.5	75	0	1	4.05753
2199	0.7	0.5	110.11	24.1	0	0	2	54.24	1	0	0	0	0	0	26.124	32	227	98	128	65	1	93	104	6.2	12	0	0	0	18.9	2.2084	1	127.5	75	0	1	4.50685
2199	0.56	0.5	115.239	24.1	0	0	2	54.24	1	0	0	0	0	0	26.124	32	227	98	128	65	1	93	104	6.2	12	0	0	0	18.9	2.2084	1	127.5	75	0	1	8.47671
2207	0.7	0.7	102.056	3.6	0	0	2	69.56	0	0	1	0	1	0	31.7835	42.5	222	94	114	83	14	156	86	6.6	16	1	0	1	25.2	0.955556	1	138	75	4	1	0
2209	1.1	1.1	66.305	16	1	1	1	72.87	0	0	0	0	0	0	20.6126	33	217	83	108	71	26	44	138	7.5	22	0	0	0	19.3	1.90815	0	116	73	0	1	0
2209	1.3	1.1	53.9534	16	1	1	1	72.87	0	0	0	0	0	0	20.6126	33	217	83	108	71	26	44	138	7.5	22	0	0	0	19.3	1.90815	0	116	73	0	1	0.594521
2209	1.3	1.1	53.8662	16	1	1	1	72.87	0	0	0	0	0	0	20.6126	33	217	83	108	71	26	44	138	7.5	22	0	0	0	19.3	1.90815	0	116	73	0	1	0.824658
2209	1.3	1.1	53.772	16	1	1	1	72.87	0	0	0	0	0	0	20.6126	33	217	83	108	71	26	44	138	7.5	22	0	0	0	19.3	1.90815	0	116	73	0	1	1.07397
2209	1.2	1.1	59.0206	16	1	1	1	72.87	0	0	0	0	0	0	20.6126	33	217	83	108	71	26	44	138	7.5	22	0	0	0	19.3	1.90815	0	116	73	0	1	1.59178
2209	1.2	1.1	58.8063	16	1	1	1	72.87	0	0	0	0	0	0	20.6126	33	217	83	108	71	26	44	138	7.5	22	0	0	0	19.3	1.90815	0	116	73	0	1	2.10959
2209	1.2	1.1	58.6865	16	1	1	1	72.87	0	0	0	0	0	0	20.6126	33	217	83	108	71	26	44	138	7.5	22	0	0	0	19.3	1.90815	0	116	73	0	1	2.4
2209	1.2	1.1	58.5218	16	1	1	1	72.87	0	0	0	0	0	0	20.6126	33	217	83	108	71	26	44	138	7.5	22	0	0	0	19.3	1.90815	0	116	73	0	1	2.8
2209	1.2	1.1	58.4115	16	1	1	1	72.87	0	0	0	0	0	0	20.6126	33	217	83	108	71	26	44	138	7.5	22	0	0	0	19.3	1.90815	0	116	73	0	1	3.06849
2209	1.2	1.1	58.1838	16	1	1	1	72.87	0	0	0	0	0	0	20.6126	33	217	83	108	71	26	44	138	7.5	22	0	0	0	19.3	1.90815	0	116	73	0	1	3.62466
2209	1.3	1.1	52.7389	16	1	1	1	72.87	0	0	0	0	0	0	20.6126	33	217	83	108	71	26	44	138	7.5	22	0	0	0	19.3	1.90815	0	116	73	0	1	3.83562
2209	1.2	1.1	57.987	16	1	1	1	72.87	0	0	0	0	0	0	20.6126	33	217	83	108	71	26	44	138	7.5	22	0	0	0	19.3	1.90815	0	116	73	0	1	4.10685
2209	1.2	1.1	57.8477	16	1	1	1	72.87	0	0	0	0	0	0	20.6126	33	217	83	108	71	26	44	138	7.5	22	0	0	0	19.3	1.90815	0	116	73	0	1	4.44932
2209	1.11	1.1	61.9554	16	1	1	1	72.87	0	0	0	0	0	0	20.6126	33	217	83	108	71	26	44	138	7.5	22	0	0	0	19.3	1.90815	0	116	73	0	1	8.10137
2209	1.1	1.1	62.5358	16	1	1	1	72.87	0	0	0	0	0	0	20.6126	33	217	83	108	71	26	44	138	7.5	22	0	0	0	19.3	1.90815	0	116	73	0	1	8.33151
2209	1.01	1.1	69.329	16	1	1	1	72.87	0	0	0	0	0	0	20.6126	33	217	83	108	71	26	44	138	7.5	22	0	0	0	19.3	1.90815	0	116	73	0	1	8.34247
2211	0.8	0.8	96.9521	2.1	0	1	1	60.21	1	0	0	0	0	0	27.9765	39	150	52	73	123	25	6	113	6.9	13	1	0	0	20.6	3.76667	1	125	81	4	0	0
2211	0.9	0.8	92.3279	2.1	0	1	1	60.21	1	0	0	0	0	0	27.9765	39	150	52	73	123	25	6	113	6.9	13	1	0	0	20.6	3.76667	1	125	81	4	0	0.0657534
2211	0.9	0.8	92.1486	2.1	0	1	1	60.21	1	0	0	0	0	0	27.9765	39	150	52	73	123	25	6	113	6.9	13	1	0	0	20.6	3.76667	1	125	81	4	0	0.342466
2211	0.9	0.8	91.9944	2.1	0	1	1	60.21	1	0	0	0	0	0	27.9765	39	150	52	73	123	25	6	113	6.9	13	1	0	0	20.6	3.76667	1	125	81	4	0	0.580822
2211	0.9	0.8	91.8334	2.1	0	1	1	60.21	1	0	0	0	0	0	27.9765	39	150	52	73	123	25	6	113	6.9	13	1	0	0	20.6	3.76667	1	125	81	4	0	0.830137
2211	0.9	0.8	91.6745	2.1	0	1	1	60.21	1	0	0	0	0	0	27.9765	39	150	52	73	123	25	6	113	6.9	13	1	0	0	20.6	3.76667	1	125	81	4	0	1.07671
2211	0.9	0.8	91.4648	2.1	0	1	1	60.21	1	0	0	0	0	0	27.9765	39	150	52	73	123	25	6	113	6.9	13	1	0	0	20.6	3.76667	1	125	81	4	0	1.40274
2211	0.9	0.8	91.3047	2.1	0	1	1	60.21	1	0	0	0	0	0	27.9765	39	150	52	73	123	25	6	113	6.9	13	1	0	0	20.6	3.76667	1	125	81	4	0	1.65205
2211	0.9	0.8	91.145	2.1	0	1	1	60.21	1	0	0	0	0	0	27.9765	39	150	52	73	123	25	6	113	6.9	13	1	0	0	20.6	3.76667	1	125	81	4	0	1.90137
2211	0.9	0.8	90.9872	2.1	0	1	1	60.21	1	0	0	0	0	0	27.9765	39	150	52	73	123	25	6	113	6.9	13	1	0	0	20.6	3.76667	1	125	81	4	0	2.14795
2211	0.8	0.8	95.3349	2.1	0	1	1	60.21	1	0	0	0	0	0	27.9765	39	150	52	73	123	25	6	113	6.9	13	1	0	0	20.6	3.76667	1	125	81	4	0	2.39452
2211	0.8	0.8	95.1278	2.1	0	1	1	60.21	1	0	0	0	0	0	27.9765	39	150	52	73	123	25	6	113	6.9	13	1	0	0	20.6	3.76667	1	125	81	4	0	2.70411
2211	0.9	0.8	90.4147	2.1	0	1	1	60.21	1	0	0	0	0	0	27.9765	39	150	52	73	123	25	6	113	6.9	13	1	0	0	20.6	3.76667	1	125	81	4	0	3.04658
2211	1	0.8	79.4708	2.1	0	1	1	60.21	1	0	0	0	0	0	27.9765	39	150	52	73	123	25	6	113	6.9	13	1	0	0	20.6	3.76667	1	125	81	4	0	3.27945
2211	0.9	0.8	90.0362	2.1	0	1	1	60.21	1	0	0	0	0	0	27.9765	39	150	52	73	123	25	6	113	6.9	13	1	0	0	20.6	3.76667	1	125	81	4	0	3.64384
2211	0.9	0.8	89.9409	2.1	0	1	1	60.21	1	0	0	0	0	0	27.9765	39	150	52	73	123	25	6	113	6.9	13	1	0	0	20.6	3.76667	1	125	81	4	0	3.79452
2211	1	0.8	79.0209	2.1	0	1	1	60.21	1	0	0	0	0	0	27.9765	39	150	52	73	123	25	6	113	6.9	13	1	0	0	20.6	3.76667	1	125	81	4	0	4.08767
2211	0.9	0.8	89.5747	2.1	0	1	1	60.21	1	0	0	0	0	0	27.9765	39	150	52	73	123	25	6	113	6.9	13	1	0	0	20.6	3.76667	1	125	81	4	0	4.37534
2211	1.1	0.8	70.0325	2.1	0	1	1	60.21	1	0	0	0	0	0	27.9765	39	150	52	73	123	25	6	113	6.9	13	1	0	0	20.6	3.76667	1	125	81	4	0	4.87397
2213	0.7	0.7	89.1635	1.52091	0	0	1	67.78	1	0	0	0	0	0	21.303	29.5	179	72	104	69	3	20	102	5.9	16	0	0	0	15.8	2.29185	1	145	80	0	1	0
2213	0.8	0.7	75.8664	1.52091	0	0	1	67.78	1	0	0	0	0	0	21.303	29.5	179	72	104	69	3	20	102	5.9	16	0	0	0	15.8	2.29185	1	145	80	0	1	0.00821918
2213	0.8	0.7	75.7439	1.52091	0	0	1	67.78	1	0	0	0	0	0	21.303	29.5	179	72	104	69	3	20	102	5.9	16	0	0	0	15.8	2.29185	1	145	80	0	1	0.238356
2213	0.8	0.7	75.5953	1.52091	0	0	1	67.78	1	0	0	0	0	0	21.303	29.5	179	72	104	69	3	20	102	5.9	16	0	0	0	15.8	2.29185	1	145	80	0	1	0.517808
2213	0.8	0.7	75.4689	1.52091	0	0	1	67.78	1	0	0	0	0	0	21.303	29.5	179	72	104	69	3	20	102	5.9	16	0	0	0	15.8	2.29185	1	145	80	0	1	0.756164
2213	0.6	0.7	93.2764	1.52091	0	0	1	67.78	1	0	0	0	0	0	21.303	29.5	179	72	104	69	3	20	102	5.9	16	0	0	0	15.8	2.29185	1	145	80	0	1	0.8
2213	0.6	0.7	93.2746	1.52091	0	0	1	67.78	1	0	0	0	0	0	21.303	29.5	179	72	104	69	3	20	102	5.9	16	0	0	0	15.8	2.29185	1	145	80	0	1	0.80274
2213	0.6	0.7	93.2728	1.52091	0	0	1	67.78	1	0	0	0	0	0	21.303	29.5	179	72	104	69	3	20	102	5.9	16	0	0	0	15.8	2.29185	1	145	80	0	1	0.805479
2213	0.8	0.7	75.3325	1.52091	0	0	1	67.78	1	0	0	0	0	0	21.303	29.5	179	72	104	69	3	20	102	5.9	16	0	0	0	15.8	2.29185	1	145	80	0	1	1.0137
2213	0.8	0.7	75.2108	1.52091	0	0	1	67.78	1	0	0	0	0	0	21.303	29.5	179	72	104	69	3	20	102	5.9	16	0	0	0	15.8	2.29185	1	145	80	0	1	1.24384
2213	0.8	0.7	75.0676	1.52091	0	0	1	67.78	1	0	0	0	0	0	21.303	29.5	179	72	104	69	3	20	102	5.9	16	0	0	0	15.8	2.29185	1	145	80	0	1	1.51507
2213	0.8	0.7	74.9319	1.52091	0	0	1	67.78	1	0	0	0	0	0	21.303	29.5	179	72	104	69	3	20	102	5.9	16	0	0	0	15.8	2.29185	1	145	80	0	1	1.7726
2213	0.9	0.7	64.8591	1.52091	0	0	1	67.78	1	0	0	0	0	0	21.303	29.5	179	72	104	69	3	20	102	5.9	16	0	0	0	15.8	2.29185	1	145	80	0	1	2.05205
2213	0.8	0.7	74.6541	1.52091	0	0	1	67.78	1	0	0	0	0	0	21.303	29.5	179	72	104	69	3	20	102	5.9	16	0	0	0	15.8	2.29185	1	145	80	0	1	2.30137
2213	0.8	0.7	74.5034	1.52091	0	0	1	67.78	1	0	0	0	0	0	21.303	29.5	179	72	104	69	3	20	102	5.9	16	0	0	0	15.8	2.29185	1	145	80	0	1	2.58904
2213	0.7	0.7	87.3798	1.52091	0	0	1	67.78	1	0	0	0	0	0	21.303	29.5	179	72	104	69	3	20	102	5.9	16	0	0	0	15.8	2.29185	1	145	80	0	1	2.87671
2213	0.8	0.7	74.1829	1.52091	0	0	1	67.78	1	0	0	0	0	0	21.303	29.5	179	72	104	69	3	20	102	5.9	16	0	0	0	15.8	2.29185	1	145	80	0	1	3.20274
2213	0.8	0.7	74.0446	1.52091	0	0	1	67.78	1	0	0	0	0	0	21.303	29.5	179	72	104	69	3	20	102	5.9	16	0	0	0	15.8	2.29185	1	145	80	0	1	3.46849
2213	0.8	0.7	73.8951	1.52091	0	0	1	67.78	1	0	0	0	0	0	21.303	29.5	179	72	104	69	3	20	102	5.9	16	0	0	0	15.8	2.29185	1	145	80	0	1	3.75616
2213	0.8	0.7	73.7644	1.52091	0	0	1	67.78	1	0	0	0	0	0	21.303	29.5	179	72	104	69	3	20	102	5.9	16	0	0	0	15.8	2.29185	1	145	80	0	1	4.00822
2213	0.8	0.7	73.6169	1.52091	0	0	1	67.78	1	0	0	0	0	0	21.303	29.5	179	72	104	69	3	20	102	5.9	16	0	0	0	15.8	2.29185	1	145	80	0	1	4.29315
2213	0.7	0.7	86.1077	1.52091	0	0	1	67.78	1	0	0	0	0	0	21.303	29.5	179	72	104	69	3	20	102	5.9	16	0	0	0	15.8	2.29185	1	145	80	0	1	4.96438
2213	0.89	0.7	62.6567	1.52091	0	0	1	67.78	1	0	0	0	0	0	21.303	29.5	179	72	104	69	3	20	102	5.9	16	0	0	0	15.8	2.29185	1	145	80	0	1	8.89315
2213	0.49	0.7	93.7103	1.52091	0	0	1	67.78	1	0	0	0	0	0	21.303	29.5	179	72	104	69	3	20	102	5.9	16	0	0	0	15.8	2.29185	1	145	80	0	1	9.62466
2213	0.78	0.7	73.1135	1.52091	0	0	1	67.78	1	0	0	0	0	0	21.303	29.5	179	72	104	69	3	20	102	5.9	16	0	0	0	15.8	2.29185	1	145	80	0	1	9.6274
2213	0.81	0.7	69.5934	1.52091	0	0	1	67.78	1	0	0	0	0	0	21.303	29.5	179	72	104	69	3	20	102	5.9	16	0	0	0	15.8	2.29185	1	145	80	0	1	10.1562
2214	1.1	1.1	75.3742	1.21507	1	1	1	54.62	0	0	0	0	0	0	23.0986	36	163	44	70	416	49	6	97	6	22	0	0	0	21.4	6.73012	0	112	70	0	0	0
2214	1	1.1	84.4577	1.21507	1	1	1	54.62	0	0	0	0	0	0	23.0986	36	163	44	70	416	49	6	97	6	22	0	0	0	21.4	6.73012	0	112	70	0	0	0.205479
2214	1.1	1.1	75.2148	1.21507	1	1	1	54.62	0	0	0	0	0	0	23.0986	36	163	44	70	416	49	6	97	6	22	0	0	0	21.4	6.73012	0	112	70	0	0	0.30137
2214	1.3	1.1	61.3355	1.21507	1	1	1	54.62	0	0	0	0	0	0	23.0986	36	163	44	70	416	49	6	97	6	22	0	0	0	21.4	6.73012	0	112	70	0	0	0.589041
2214	1.2	1.1	67.3781	1.21507	1	1	1	54.62	0	0	0	0	0	0	23.0986	36	163	44	70	416	49	6	97	6	22	0	0	0	21.4	6.73012	0	112	70	0	0	0.989041
2214	1.1	1.1	74.7199	1.21507	1	1	1	54.62	0	0	0	0	0	0	23.0986	36	163	44	70	416	49	6	97	6	22	0	0	0	21.4	6.73012	0	112	70	0	0	1.2411
2214	1.1	1.1	74.5289	1.21507	1	1	1	54.62	0	0	0	0	0	0	23.0986	36	163	44	70	416	49	6	97	6	22	0	0	0	21.4	6.73012	0	112	70	0	0	1.60548
2214	1.1	1.1	74.4199	1.21507	1	1	1	54.62	0	0	0	0	0	0	23.0986	36	163	44	70	416	49	6	97	6	22	0	0	0	21.4	6.73012	0	112	70	0	0	1.8137
2214	1.2	1.1	66.8537	1.21507	1	1	1	54.62	0	0	0	0	0	0	23.0986	36	163	44	70	416	49	6	97	6	22	0	0	0	21.4	6.73012	0	112	70	0	0	2.10137
2214	1.5	1.1	50.9566	1.21507	1	1	1	54.62	0	0	0	0	0	0	23.0986	36	163	44	70	416	49	6	97	6	22	0	0	0	21.4	6.73012	0	112	70	0	0	2.35068
2214	1.1	1.1	74.0599	1.21507	1	1	1	54.62	0	0	0	0	0	0	23.0986	36	163	44	70	416	49	6	97	6	22	0	0	0	21.4	6.73012	0	112	70	0	0	2.50411
2214	1.1	1.1	73.9801	1.21507	1	1	1	54.62	0	0	0	0	0	0	23.0986	36	163	44	70	416	49	6	97	6	22	0	0	0	21.4	6.73012	0	112	70	0	0	2.65753
2214	1.1	1.1	73.8407	1.21507	1	1	1	54.62	0	0	0	0	0	0	23.0986	36	163	44	70	416	49	6	97	6	22	0	0	0	21.4	6.73012	0	112	70	0	0	2.92603
2214	1.4	1.1	54.9128	1.21507	1	1	1	54.62	0	0	0	0	0	0	23.0986	36	163	44	70	416	49	6	97	6	22	0	0	0	21.4	6.73012	0	112	70	0	0	3.58082
2214	1.2	1.1	66.02	1.21507	1	1	1	54.62	0	0	0	0	0	0	23.0986	36	163	44	70	416	49	6	97	6	22	0	0	0	21.4	6.73012	0	112	70	0	0	3.88767
2214	1.3	1.1	59.8176	1.21507	1	1	1	54.62	0	0	0	0	0	0	23.0986	36	163	44	70	416	49	6	97	6	22	0	0	0	21.4	6.73012	0	112	70	0	0	4.15616
2214	1.2	1.1	65.7626	1.21507	1	1	1	54.62	0	0	0	0	0	0	23.0986	36	163	44	70	416	49	6	97	6	22	0	0	0	21.4	6.73012	0	112	70	0	0	4.44384
2214	1.04	1.1	75.2619	1.21507	1	1	1	54.62	0	0	0	0	0	0	23.0986	36	163	44	70	416	49	6	97	6	22	0	0	0	21.4	6.73012	0	112	70	0	0	9.86575
2216	0.9	0.9	84.1326	4.8	0	0	2	53.8	1	0	0	1	1	0	35.1589	37	207	88	113	71	6	13	99	5.8	14	0	0	1	11.4	5.28	1	159	91	0	0	0
2216	1	0.9	73.9904	4.8	0	0	2	53.8	1	0	0	1	1	0	35.1589	37	207	88	113	71	6	13	99	5.8	14	0	0	1	11.4	5.28	1	159	91	0	0	0.153425
2216	0.9	0.9	83.8336	4.8	0	0	2	53.8	1	0	0	1	1	0	35.1589	37	207	88	113	71	6	13	99	5.8	14	0	0	1	11.4	5.28	1	159	91	0	0	0.506849
2216	0.9	0.9	83.428	4.8	0	0	2	53.8	1	0	0	1	1	0	35.1589	37	207	88	113	71	6	13	99	5.8	14	0	0	1	11.4	5.28	1	159	91	0	0	1.19726
2216	0.9	0.9	83.2756	4.8	0	0	2	53.8	1	0	0	1	1	0	35.1589	37	207	88	113	71	6	13	99	5.8	14	0	0	1	11.4	5.28	1	159	91	0	0	1.45753
2216	0.9	0.9	83.1299	4.8	0	0	2	53.8	1	0	0	1	1	0	35.1589	37	207	88	113	71	6	13	99	5.8	14	0	0	1	11.4	5.28	1	159	91	0	0	1.70685
2216	0.9	0.9	83.0195	4.8	0	0	2	53.8	1	0	0	1	1	0	35.1589	37	207	88	113	71	6	13	99	5.8	14	0	0	1	11.4	5.28	1	159	91	0	0	1.89589
2224	1.2	1.2	62.1662	6.73401	1	1	1	67.07	0	0	0	0	0	1	29.2862	41.5	202	46	119	135	37	34	106	6.8	24	1	0	1	19.7	2.95753	0	118	69	0	1	0
2224	1.2	1.2	62.1578	6.73401	1	1	1	67.07	0	0	0	0	0	1	29.2862	41.5	202	46	119	135	37	34	106	6.8	24	1	0	1	19.7	2.95753	0	118	69	0	1	0.0191781
2224	1.2	1.2	62.0419	6.73401	1	1	1	67.07	0	0	0	0	0	1	29.2862	41.5	202	46	119	135	37	34	106	6.8	24	1	0	1	19.7	2.95753	0	118	69	0	1	0.284932
2224	1.3	1.2	56.2587	6.73401	1	1	1	67.07	0	0	0	0	0	1	29.2862	41.5	202	46	119	135	37	34	106	6.8	24	1	0	1	19.7	2.95753	0	118	69	0	1	0.438356
2224	1.2	1.2	61.8083	6.73401	1	1	1	67.07	0	0	0	0	0	1	29.2862	41.5	202	46	119	135	37	34	106	6.8	24	1	0	1	19.7	2.95753	0	118	69	0	1	0.821918
2224	1.1	1.2	68.5353	6.73401	1	1	1	67.07	0	0	0	0	0	1	29.2862	41.5	202	46	119	135	37	34	106	6.8	24	1	0	1	19.7	2.95753	0	118	69	0	1	1.09041
2224	1.1	1.2	68.4601	6.73401	1	1	1	67.07	0	0	0	0	0	1	29.2862	41.5	202	46	119	135	37	34	106	6.8	24	1	0	1	19.7	2.95753	0	118	69	0	1	1.24658
2224	1.4	1.2	50.9055	6.73401	1	1	1	67.07	0	0	0	0	0	1	29.2862	41.5	202	46	119	135	37	34	106	6.8	24	1	0	1	19.7	2.95753	0	118	69	0	1	1.91781
2224	1.2	1.2	61.2046	6.73401	1	1	1	67.07	0	0	0	0	0	1	29.2862	41.5	202	46	119	135	37	34	106	6.8	24	1	0	1	19.7	2.95753	0	118	69	0	1	2.21918
2224	1.1	1.2	67.926	6.73401	1	1	1	67.07	0	0	0	0	0	1	29.2862	41.5	202	46	119	135	37	34	106	6.8	24	1	0	1	19.7	2.95753	0	118	69	0	1	2.36164
2224	1.2	1.2	60.9296	6.73401	1	1	1	67.07	0	0	0	0	0	1	29.2862	41.5	202	46	119	135	37	34	106	6.8	24	1	0	1	19.7	2.95753	0	118	69	0	1	2.86027
2224	1.1	1.2	67.5557	6.73401	1	1	1	67.07	0	0	0	0	0	1	29.2862	41.5	202	46	119	135	37	34	106	6.8	24	1	0	1	19.7	2.95753	0	118	69	0	1	3.13973
2224	1.2	1.2	60.7165	6.73401	1	1	1	67.07	0	0	0	0	0	1	29.2862	41.5	202	46	119	135	37	34	106	6.8	24	1	0	1	19.7	2.95753	0	118	69	0	1	3.3589
2224	1.1	1.2	67.0802	6.73401	1	1	1	67.07	0	0	0	0	0	1	29.2862	41.5	202	46	119	135	37	34	106	6.8	24	1	0	1	19.7	2.95753	0	118	69	0	1	4.14521
2224	1.2	1.2	60.2637	6.73401	1	1	1	67.07	0	0	0	0	0	1	29.2862	41.5	202	46	119	135	37	34	106	6.8	24	1	0	1	19.7	2.95753	0	118	69	0	1	4.42466
2224	0.98	1.2	75.5604	6.73401	1	1	1	67.07	0	0	0	0	0	1	29.2862	41.5	202	46	119	135	37	34	106	6.8	24	1	0	1	19.7	2.95753	0	118	69	0	1	7.07945
2224	1.1	1.2	64.8873	6.73401	1	1	1	67.07	0	0	0	0	0	1	29.2862	41.5	202	46	119	135	37	34	106	6.8	24	1	0	1	19.7	2.95753	0	118	69	0	1	8.87671
2224	0.99	1.2	73.4318	6.73401	1	1	1	67.07	0	0	0	0	0	1	29.2862	41.5	202	46	119	135	37	34	106	6.8	24	1	0	1	19.7	2.95753	0	118	69	0	1	9.4
2225	1.2	1.2	60.6053	10	1	1	3	70.69	1	0	0	0	0	0	25.9693	33.5	181	60	106	66	15		104	7.1	30	1	0	0	18.8	2.28543	1	136	67	2	1	0
2225	1.2	1.2	60.5995	10	1	1	3	70.69	1	0	0	0	0	0	25.9693	33.5	181	60	106	66	15		104	7.1	30	1	0	0	18.8	2.28543	1	136	67	2	1	0.0136986
2225	1.4	1.2	50.1497	10	1	1	3	70.69	1	0	0	0	0	0	25.9693	33.5	181	60	106	66	15		104	7.1	30	1	0	0	18.8	2.28543	1	136	67	2	1	0.427397
2225	1.2	1.2	60.355	10	1	1	3	70.69	1	0	0	0	0	0	25.9693	33.5	181	60	106	66	15		104	7.1	30	1	0	0	18.8	2.28543	1	136	67	2	1	0.589041
2225	1.3	1.2	54.6912	10	1	1	3	70.69	1	0	0	0	0	0	25.9693	33.5	181	60	106	66	15		104	7.1	30	1	0	0	18.8	2.28543	1	136	67	2	1	0.841096
2225	1.1	1.2	66.7438	10	1	1	3	70.69	1	0	0	0	0	0	25.9693	33.5	181	60	106	66	15		104	7.1	30	1	0	0	18.8	2.28543	1	136	67	2	1	1.2411
2225	1.1	1.2	66.7309	10	1	1	3	70.69	1	0	0	0	0	0	25.9693	33.5	181	60	106	66	15		104	7.1	30	1	0	0	18.8	2.28543	1	136	67	2	1	1.26849
2225	1	1.2	74.878	10	1	1	3	70.69	1	0	0	0	0	0	25.9693	33.5	181	60	106	66	15		104	7.1	30	1	0	0	18.8	2.28543	1	136	67	2	1	1.27397
2225	1.1	1.2	66.7271	10	1	1	3	70.69	1	0	0	0	0	0	25.9693	33.5	181	60	106	66	15		104	7.1	30	1	0	0	18.8	2.28543	1	136	67	2	1	1.27671
2225	1.1	1.2	66.6334	10	1	1	3	70.69	1	0	0	0	0	0	25.9693	33.5	181	60	106	66	15		104	7.1	30	1	0	0	18.8	2.28543	1	136	67	2	1	1.47671
2225	1.1	1.2	66.5347	10	1	1	3	70.69	1	0	0	0	0	0	25.9693	33.5	181	60	106	66	15		104	7.1	30	1	0	0	18.8	2.28543	1	136	67	2	1	1.68767
2225	1.2	1.2	59.8127	10	1	1	3	70.69	1	0	0	0	0	0	25.9693	33.5	181	60	106	66	15		104	7.1	30	1	0	0	18.8	2.28543	1	136	67	2	1	1.87397
2225	1.1	1.2	66.2052	10	1	1	3	70.69	1	0	0	0	0	0	25.9693	33.5	181	60	106	66	15		104	7.1	30	1	0	0	18.8	2.28543	1	136	67	2	1	2.39452
2225	1.4	1.2	49.3027	10	1	1	3	70.69	1	0	0	0	0	0	25.9693	33.5	181	60	106	66	15		104	7.1	30	1	0	0	18.8	2.28543	1	136	67	2	1	2.85205
2225	1.2	1.2	59.3358	10	1	1	3	70.69	1	0	0	0	0	0	25.9693	33.5	181	60	106	66	15		104	7.1	30	1	0	0	18.8	2.28543	1	136	67	2	1	3.0137
2225	1.2	1.2	59.1909	10	1	1	3	70.69	1	0	0	0	0	0	25.9693	33.5	181	60	106	66	15		104	7.1	30	1	0	0	18.8	2.28543	1	136	67	2	1	3.36164
2225	1.1	1.2	65.6886	10	1	1	3	70.69	1	0	0	0	0	0	25.9693	33.5	181	60	106	66	15		104	7.1	30	1	0	0	18.8	2.28543	1	136	67	2	1	3.50959
2225	1.3	1.2	53.5672	10	1	1	3	70.69	1	0	0	0	0	0	25.9693	33.5	181	60	106	66	15		104	7.1	30	1	0	0	18.8	2.28543	1	136	67	2	1	3.79726
2225	1.3	1.2	53.5455	10	1	1	3	70.69	1	0	0	0	0	0	25.9693	33.5	181	60	106	66	15		104	7.1	30	1	0	0	18.8	2.28543	1	136	67	2	1	3.85479
2225	1.3	1.2	53.5373	10	1	1	3	70.69	1	0	0	0	0	0	25.9693	33.5	181	60	106	66	15		104	7.1	30	1	0	0	18.8	2.28543	1	136	67	2	1	3.87671
2225	1.2	1.2	58.8173	10	1	1	3	70.69	1	0	0	0	0	0	25.9693	33.5	181	60	106	66	15		104	7.1	30	1	0	0	18.8	2.28543	1	136	67	2	1	4.26301
2225	1.3	1.2	53.3809	10	1	1	3	70.69	1	0	0	0	0	0	25.9693	33.5	181	60	106	66	15		104	7.1	30	1	0	0	18.8	2.28543	1	136	67	2	1	4.29315
2225	1.14	1.2	62.0992	10	1	1	3	70.69	1	0	0	0	0	0	25.9693	33.5	181	60	106	66	15		104	7.1	30	1	0	0	18.8	2.28543	1	136	67	2	1	5.36164
2225	1.06	1.2	67.8079	10	1	1	3	70.69	1	0	0	0	0	0	25.9693	33.5	181	60	106	66	15		104	7.1	30	1	0	0	18.8	2.28543	1	136	67	2	1	5.36438
2225	1.4	1.2	48.4337	10	1	1	3	70.69	1	0	0	0	0	0	25.9693	33.5	181	60	106	66	15		104	7.1	30	1	0	0	18.8	2.28543	1	136	67	2	1	5.38356
2227	0.9	0.9	87.6977	2.40674	0	1	1	67.6	1	0	0	0	0	0	35.7842	46	181	60	106	65	15	17	108	7.5	19	1	0	1	16.8	2.98667	1	149	80	2	1	0
2227	1.1	0.9	68.5756	2.40674	0	1	1	67.6	1	0	0	0	0	0	35.7842	46	181	60	106	65	15	17	108	7.5	19	1	0	1	16.8	2.98667	1	149	80	2	1	0.476712
2227	1	0.9	76.7246	2.40674	0	1	1	67.6	1	0	0	0	0	0	35.7842	46	181	60	106	65	15	17	108	7.5	19	1	0	1	16.8	2.98667	1	149	80	2	1	0.89589
2227	1	0.9	76.577	2.40674	0	1	1	67.6	1	0	0	0	0	0	35.7842	46	181	60	106	65	15	17	108	7.5	19	1	0	1	16.8	2.98667	1	149	80	2	1	1.16986
2227	1	0.9	76.2095	2.40674	0	1	1	67.6	1	0	0	0	0	0	35.7842	46	181	60	106	65	15	17	108	7.5	19	1	0	1	16.8	2.98667	1	149	80	2	1	1.85479
2227	1	0.9	75.6367	2.40674	0	1	1	67.6	1	0	0	0	0	0	35.7842	46	181	60	106	65	15	17	108	7.5	19	1	0	1	16.8	2.98667	1	149	80	2	1	2.92877
2227	1.1	0.9	66.9056	2.40674	0	1	1	67.6	1	0	0	0	0	0	35.7842	46	181	60	106	65	15	17	108	7.5	19	1	0	1	16.8	2.98667	1	149	80	2	1	3.9863
2227	1	0.9	74.787	2.40674	0	1	1	67.6	1	0	0	0	0	0	35.7842	46	181	60	106	65	15	17	108	7.5	19	1	0	1	16.8	2.98667	1	149	80	2	1	4.53699
2227	1	0.9	74.7856	2.40674	0	1	1	67.6	1	0	0	0	0	0	35.7842	46	181	60	106	65	15	17	108	7.5	19	1	0	1	16.8	2.98667	1	149	80	2	1	4.53973
2227	1	0.9	74.7841	2.40674	0	1	1	67.6	1	0	0	0	0	0	35.7842	46	181	60	106	65	15	17	108	7.5	19	1	0	1	16.8	2.98667	1	149	80	2	1	4.54247
2232	1	1	78.8477	4868.6	0	1	1	64.61	1	0	0	0	0	0	24.2463	36.5	129	39	82	66	8	37	154	7.1	27	0	0	0			1	118	80	0	1	0
2232	1.16	1	63.5838	4868.6	0	1	1	64.61	1	0	0	0	0	0	24.2463	36.5	129	39	82	66	8	37	154	7.1	27	0	0	0			1	118	80	0	1	5.08493
2232	0.95	1	80.9111	4868.6	0	1	1	64.61	1	0	0	0	0	0	24.2463	36.5	129	39	82	66	8	37	154	7.1	27	0	0	0			1	118	80	0	1	5.15068
2232	1.4	1	49.1324	4868.6	0	1	1	64.61	1	0	0	0	0	0	24.2463	36.5	129	39	82	66	8	37	154	7.1	27	0	0	0			1	118	80	0	1	9.42466
2232	1.2	1	59.1968	4868.6	0	1	1	64.61	1	0	0	0	0	0	24.2463	36.5	129	39	82	66	8	37	154	7.1	27	0	0	0			1	118	80	0	1	9.4274
2232	1	1	73.7924	4868.6	0	1	1	64.61	1	0	0	0	0	0	24.2463	36.5	129	39	82	66	8	37	154	7.1	27	0	0	0			1	118	80	0	1	9.43288
2232	1.1	1	65.7597	4868.6	0	1	1	64.61	1	0	0	0	0	0	24.2463	36.5	129	39	82	66	8	37	154	7.1	27	0	0	0			1	118	80	0	1	9.43562
2232	1.1	1	65.7584	4868.6	0	1	1	64.61	1	0	0	0	0	0	24.2463	36.5	129	39	82	66	8	37	154	7.1	27	0	0	0			1	118	80	0	1	9.43836
2232	1	1	73.7868	4868.6	0	1	1	64.61	1	0	0	0	0	0	24.2463	36.5	129	39	82	66	8	37	154	7.1	27	0	0	0			1	118	80	0	1	9.44384
2234	1	1	66.8408	13.7	1	0	2	68.42	1	0	0	1	1	0	28.1182	33	159	59	85	32	15	32	81	5.2	21	1	0	0	12	2.44	1	157	80	0	0	0
2234	1.2	1	53.5665	13.7	1	0	2	68.42	1	0	0	1	1	0	28.1182	33	159	59	85	32	15	32	81	5.2	21	1	0	0	12	2.44	1	157	80	0	0	0.136986
2234	1.1	1	59.207	13.7	1	0	2	68.42	1	0	0	1	1	0	28.1182	33	159	59	85	32	15	32	81	5.2	21	1	0	0	12	2.44	1	157	80	0	0	0.860274
2234	0.9	1	75.3533	13.7	1	0	2	68.42	1	0	0	1	1	0	28.1182	33	159	59	85	32	15	32	81	5.2	21	1	0	0	12	2.44	1	157	80	0	0	1.06849
2234	1.2	1	53.1711	13.7	1	0	2	68.42	1	0	0	1	1	0	28.1182	33	159	59	85	32	15	32	81	5.2	21	1	0	0	12	2.44	1	157	80	0	0	1.19178
2234	1.1	1	58.941	13.7	1	0	2	68.42	1	0	0	1	1	0	28.1182	33	159	59	85	32	15	32	81	5.2	21	1	0	0	12	2.44	1	157	80	0	0	1.50137
2234	1	1	65.8576	13.7	1	0	2	68.42	1	0	0	1	1	0	28.1182	33	159	59	85	32	15	32	81	5.2	21	1	0	0	12	2.44	1	157	80	0	0	2.10959
2234	1.1	1	58.5859	13.7	1	0	2	68.42	1	0	0	1	1	0	28.1182	33	159	59	85	32	15	32	81	5.2	21	1	0	0	12	2.44	1	157	80	0	0	2.36164
2234	1.1	1	58.4856	13.7	1	0	2	68.42	1	0	0	1	1	0	28.1182	33	159	59	85	32	15	32	81	5.2	21	1	0	0	12	2.44	1	157	80	0	0	2.60548
2234	1.2	1	52.5505	13.7	1	0	2	68.42	1	0	0	1	1	0	28.1182	33	159	59	85	32	15	32	81	5.2	21	1	0	0	12	2.44	1	157	80	0	0	2.86301
2234	1.3	1	47.5916	13.7	1	0	2	68.42	1	0	0	1	1	0	28.1182	33	159	59	85	32	15	32	81	5.2	21	1	0	0	12	2.44	1	157	80	0	0	3.19726
2234	1.1	1	58.2183	13.7	1	0	2	68.42	1	0	0	1	1	0	28.1182	33	159	59	85	32	15	32	81	5.2	21	1	0	0	12	2.44	1	157	80	0	0	3.25753
2234	1.1	1	58.1635	13.7	1	0	2	68.42	1	0	0	1	1	0	28.1182	33	159	59	85	32	15	32	81	5.2	21	1	0	0	12	2.44	1	157	80	0	0	3.39178
2234	1.2	1	52.2852	13.7	1	0	2	68.42	1	0	0	1	1	0	28.1182	33	159	59	85	32	15	32	81	5.2	21	1	0	0	12	2.44	1	157	80	0	0	3.58356
2234	1.2	1	52.1084	13.7	1	0	2	68.42	1	0	0	1	1	0	28.1182	33	159	59	85	32	15	32	81	5.2	21	1	0	0	12	2.44	1	157	80	0	0	4.06575
2234	1.2	1	51.7675	13.7	1	0	2	68.42	1	0	0	1	1	0	28.1182	33	159	59	85	32	15	32	81	5.2	21	1	0	0	12	2.44	1	157	80	0	0	5
2237	0.8	0.8	109.349	2.82885	0	1	1	43.08	1	0	0	0	0	0	35.3604	41	151	50	86	71	15	32	213	9.4	10	1	0	1	15.3	4.89111	1	114	77.5	1	0	0
2237		0.8		2.82885	0	1	1	43.08	1	0	0	0	0	0	35.3604	41	151	50	86	71	15	32	213	9.4	10	1	0	1	15.3	4.89111	1	114	77.5	1	0	7.43836
2237	0.82	0.8	102.265	2.82885	0	1	1	43.08	1	0	0	0	0	0	35.3604	41	151	50	86	71	15	32	213	9.4	10	1	0	1	15.3	4.89111	1	114	77.5	1	0	8.09041
2237	0.79	0.8	103.592	2.82885	0	1	1	43.08	1	0	0	0	0	0	35.3604	41	151	50	86	71	15	32	213	9.4	10	1	0	1	15.3	4.89111	1	114	77.5	1	0	8.43562
2237	0.76	0.8	104.537	2.82885	0	1	1	43.08	1	0	0	0	0	0	35.3604	41	151	50	86	71	15	32	213	9.4	10	1	0	1	15.3	4.89111	1	114	77.5	1	0	9.40822
2241	1.2	1.2	63.8256	77.7	1	1	1	63.32	0	0	0	0	0	0	29.6464	41	185	35	86	301	64	6	194	8.4	20	0	0	1	26.4	7.7121	0	130	71.5	0	1	0
2241	1.2	1.2	63.6808	77.7	1	1	1	63.32	0	0	0	0	0	0	29.6464	41	185	35	86	301	64	6	194	8.4	20	0	0	1	26.4	7.7121	0	130	71.5	0	1	0.323288
2241	1.2	1.2	63.4398	77.7	1	1	1	63.32	0	0	0	0	0	0	29.6464	41	185	35	86	301	64	6	194	8.4	20	0	0	1	26.4	7.7121	0	130	71.5	0	1	0.863014
2241	1.3	1.2	57.4931	77.7	1	1	1	63.32	0	0	0	0	0	0	29.6464	41	185	35	86	301	64	6	194	8.4	20	0	0	1	26.4	7.7121	0	130	71.5	0	1	1.09863
2241	1.4	1.2	52.5164	77.7	1	1	1	63.32	0	0	0	0	0	0	29.6464	41	185	35	86	301	64	6	194	8.4	20	0	0	1	26.4	7.7121	0	130	71.5	0	1	1.23288
2241	1.8	1.2	38.7187	77.7	1	1	1	63.32	0	0	0	0	0	0	29.6464	41	185	35	86	301	64	6	194	8.4	20	0	0	1	26.4	7.7121	0	130	71.5	0	1	1.36986
2241	2	1.2	34.0872	77.7	1	1	1	63.32	0	0	0	0	0	0	29.6464	41	185	35	86	301	64	6	194	8.4	20	0	0	1	26.4	7.7121	0	130	71.5	0	1	1.3726
2241	1.9	1.2	36.2673	77.7	1	1	1	63.32	0	0	0	0	0	0	29.6464	41	185	35	86	301	64	6	194	8.4	20	0	0	1	26.4	7.7121	0	130	71.5	0	1	1.37534
2241	1.5	1.2	48.2634	77.7	1	1	1	63.32	0	0	0	0	0	0	29.6464	41	185	35	86	301	64	6	194	8.4	20	0	0	1	26.4	7.7121	0	130	71.5	0	1	1.38082
2241	1.7	1.2	41.485	77.7	1	1	1	63.32	0	0	0	0	0	0	29.6464	41	185	35	86	301	64	6	194	8.4	20	0	0	1	26.4	7.7121	0	130	71.5	0	1	1.38356
2241	1.5	1.2	48.2615	77.7	1	1	1	63.32	0	0	0	0	0	0	29.6464	41	185	35	86	301	64	6	194	8.4	20	0	0	1	26.4	7.7121	0	130	71.5	0	1	1.3863
2241	1.5	1.2	48.2606	77.7	1	1	1	63.32	0	0	0	0	0	0	29.6464	41	185	35	86	301	64	6	194	8.4	20	0	0	1	26.4	7.7121	0	130	71.5	0	1	1.38904
2241	1.5	1.2	48.2597	77.7	1	1	1	63.32	0	0	0	0	0	0	29.6464	41	185	35	86	301	64	6	194	8.4	20	0	0	1	26.4	7.7121	0	130	71.5	0	1	1.39178
2241	1.5	1.2	48.2587	77.7	1	1	1	63.32	0	0	0	0	0	0	29.6464	41	185	35	86	301	64	6	194	8.4	20	0	0	1	26.4	7.7121	0	130	71.5	0	1	1.39452
2241	1.6	1.2	44.6356	77.7	1	1	1	63.32	0	0	0	0	0	0	29.6464	41	185	35	86	301	64	6	194	8.4	20	0	0	1	26.4	7.7121	0	130	71.5	0	1	1.39726
2241	1.9	1.2	36.2611	77.7	1	1	1	63.32	0	0	0	0	0	0	29.6464	41	185	35	86	301	64	6	194	8.4	20	0	0	1	26.4	7.7121	0	130	71.5	0	1	1.4
2241	2.3	1.2	28.7795	77.7	1	1	1	63.32	0	0	0	0	0	0	29.6464	41	185	35	86	301	64	6	194	8.4	20	0	0	1	26.4	7.7121	0	130	71.5	0	1	1.4137
2241	2	1.2	34.0761	77.7	1	1	1	63.32	0	0	0	0	0	0	29.6464	41	185	35	86	301	64	6	194	8.4	20	0	0	1	26.4	7.7121	0	130	71.5	0	1	1.41918
2241	1.6	1.2	44.6261	77.7	1	1	1	63.32	0	0	0	0	0	0	29.6464	41	185	35	86	301	64	6	194	8.4	20	0	0	1	26.4	7.7121	0	130	71.5	0	1	1.4274
2241	1.6	1.2	44.5995	77.7	1	1	1	63.32	0	0	0	0	0	0	29.6464	41	185	35	86	301	64	6	194	8.4	20	0	0	1	26.4	7.7121	0	130	71.5	0	1	1.51233
2241	1.4	1.2	52.368	77.7	1	1	1	63.32	0	0	0	0	0	0	29.6464	41	185	35	86	301	64	6	194	8.4	20	0	0	1	26.4	7.7121	0	130	71.5	0	1	1.63562
2241	1.6	1.2	44.5506	77.7	1	1	1	63.32	0	0	0	0	0	0	29.6464	41	185	35	86	301	64	6	194	8.4	20	0	0	1	26.4	7.7121	0	130	71.5	0	1	1.66849
2241	1.3	1.2	57.2623	77.7	1	1	1	63.32	0	0	0	0	0	0	29.6464	41	185	35	86	301	64	6	194	8.4	20	0	0	1	26.4	7.7121	0	130	71.5	0	1	1.67123
2241	1.4	1.2	52.3327	77.7	1	1	1	63.32	0	0	0	0	0	0	29.6464	41	185	35	86	301	64	6	194	8.4	20	0	0	1	26.4	7.7121	0	130	71.5	0	1	1.73151
2241	1.3	1.2	57.1808	77.7	1	1	1	63.32	0	0	0	0	0	0	29.6464	41	185	35	86	301	64	6	194	8.4	20	0	0	1	26.4	7.7121	0	130	71.5	0	1	1.87397
2241	1.1	1.2	69.977	77.7	1	1	1	63.32	0	0	0	0	0	0	29.6464	41	185	35	86	301	64	6	194	8.4	20	0	0	1	26.4	7.7121	0	130	71.5	0	1	1.87671
2241	1.1	1.2	69.9757	77.7	1	1	1	63.32	0	0	0	0	0	0	29.6464	41	185	35	86	301	64	6	194	8.4	20	0	0	1	26.4	7.7121	0	130	71.5	0	1	1.87945
2241	1.4	1.2	52.2713	77.7	1	1	1	63.32	0	0	0	0	0	0	29.6464	41	185	35	86	301	64	6	194	8.4	20	0	0	1	26.4	7.7121	0	130	71.5	0	1	1.89863
2241	1.4	1.2	52.1779	77.7	1	1	1	63.32	0	0	0	0	0	0	29.6464	41	185	35	86	301	64	6	194	8.4	20	0	0	1	26.4	7.7121	0	130	71.5	0	1	2.15342
2241	1.3	1.2	56.9688	77.7	1	1	1	63.32	0	0	0	0	0	0	29.6464	41	185	35	86	301	64	6	194	8.4	20	0	0	1	26.4	7.7121	0	130	71.5	0	1	2.40274
2241	1.4	1.2	51.9954	77.7	1	1	1	63.32	0	0	0	0	0	0	29.6464	41	185	35	86	301	64	6	194	8.4	20	0	0	1	26.4	7.7121	0	130	71.5	0	1	2.65205
2241	1.6	1.2	44.1375	77.7	1	1	1	63.32	0	0	0	0	0	0	29.6464	41	185	35	86	301	64	6	194	8.4	20	0	0	1	26.4	7.7121	0	130	71.5	0	1	2.99452
2241	1.4	1.2	51.7857	77.7	1	1	1	63.32	0	0	0	0	0	0	29.6464	41	185	35	86	301	64	6	194	8.4	20	0	0	1	26.4	7.7121	0	130	71.5	0	1	3.2274
2241	1.3	1.2	56.4786	77.7	1	1	1	63.32	0	0	0	0	0	0	29.6464	41	185	35	86	301	64	6	194	8.4	20	0	0	1	26.4	7.7121	0	130	71.5	0	1	3.63288
2241	1.4	1.2	51.5481	77.7	1	1	1	63.32	0	0	0	0	0	0	29.6464	41	185	35	86	301	64	6	194	8.4	20	0	0	1	26.4	7.7121	0	130	71.5	0	1	3.88219
2241	1.7	1.2	40.5652	77.7	1	1	1	63.32	0	0	0	0	0	0	29.6464	41	185	35	86	301	64	6	194	8.4	20	0	0	1	26.4	7.7121	0	130	71.5	0	1	4.57534
2241	1.7	1.2	40.5621	77.7	1	1	1	63.32	0	0	0	0	0	0	29.6464	41	185	35	86	301	64	6	194	8.4	20	0	0	1	26.4	7.7121	0	130	71.5	0	1	4.5863
2241	1.2	1.2	61.7509	77.7	1	1	1	63.32	0	0	0	0	0	0	29.6464	41	185	35	86	301	64	6	194	8.4	20	0	0	1	26.4	7.7121	0	130	71.5	0	1	4.70411
2241	1.41	1.2	50.6911	77.7	1	1	1	63.32	0	0	0	0	0	0	29.6464	41	185	35	86	301	64	6	194	8.4	20	0	0	1	26.4	7.7121	0	130	71.5	0	1	5.04384
2241	1.37	1.2	51.5052	77.7	1	1	1	63.32	0	0	0	0	0	0	29.6464	41	185	35	86	301	64	6	194	8.4	20	0	0	1	26.4	7.7121	0	130	71.5	0	1	7.72877
2245	1	1	79.437	43.8	0	1	1	63.55	1	0	0	0	0	0	29.3839	39.5	209	47	142	85	20	131	145	8.1	21	1	0	0	9.5	3.04321	1	123	70	2	1	0
2245	1	1	78.7657	43.8	0	1	1	63.55	1	0	0	0	0	0	29.3839	39.5	209	47	142	85	20	131	145	8.1	21	1	0	0	9.5	3.04321	1	123	70	2	1	1.20822
2245	1	1	77.9844	43.8	0	1	1	63.55	1	0	0	0	0	0	29.3839	39.5	209	47	142	85	20	131	145	8.1	21	1	0	0	9.5	3.04321	1	123	70	2	1	2.6274
2245	1.2	1	62.4201	43.8	0	1	1	63.55	1	0	0	0	0	0	29.3839	39.5	209	47	142	85	20	131	145	8.1	21	1	0	0	9.5	3.04321	1	123	70	2	1	2.93973
2245	1	1	77.6175	43.8	0	1	1	63.55	1	0	0	0	0	0	29.3839	39.5	209	47	142	85	20	131	145	8.1	21	1	0	0	9.5	3.04321	1	123	70	2	1	3.29863
2245	1	1	77.4802	43.8	0	1	1	63.55	1	0	0	0	0	0	29.3839	39.5	209	47	142	85	20	131	145	8.1	21	1	0	0	9.5	3.04321	1	123	70	2	1	3.55068
2245	1.3	1	54.9117	43.8	0	1	1	63.55	1	0	0	0	0	0	29.3839	39.5	209	47	142	85	20	131	145	8.1	21	1	0	0	9.5	3.04321	1	123	70	2	1	7.40822
2246	0.7	0.7	127.068	2.3	0	1	2	50.52	0	0	0	0	0	0	23.3498	32	185	46	120	81	19	14	146		7	0	0	0	7.5	5.40741	0	140	90	1	1	0
2246	0.8	0.7	118.929	2.3	0	1	2	50.52	0	0	0	0	0	0	23.3498	32	185	46	120	81	19	14	146		7	0	0	0	7.5	5.40741	0	140	90	1	1	1.61096
2246	1	0.7	99.1865	2.3	0	1	2	50.52	0	0	0	0	0	0	23.3498	32	185	46	120	81	19	14	146		7	0	0	0	7.5	5.40741	0	140	90	1	1	2.4274
2246	0.8	0.7	118.212	2.3	0	1	2	50.52	0	0	0	0	0	0	23.3498	32	185	46	120	81	19	14	146		7	0	0	0	7.5	5.40741	0	140	90	1	1	2.47123
2246	0.8	0.7	117.831	2.3	0	1	2	50.52	0	0	0	0	0	0	23.3498	32	185	46	120	81	19	14	146		7	0	0	0	7.5	5.40741	0	140	90	1	1	2.93151
2246		0.7		2.3	0	1	2	50.52	0	0	0	0	0	0	23.3498	32	185	46	120	81	19	14	146		7	0	0	0	7.5	5.40741	0	140	90	1	1	7.35069
2246		0.7		2.3	0	1	2	50.52	0	0	0	0	0	0	23.3498	32	185	46	120	81	19	14	146		7	0	0	0	7.5	5.40741	0	140	90	1	1	8.0274
2246	1.36	0.7	65.6487	2.3	0	1	2	50.52	0	0	0	0	0	0	23.3498	32	185	46	120	81	19	14	146		7	0	0	0	7.5	5.40741	0	140	90	1	1	8.25479
2246		0.7		2.3	0	1	2	50.52	0	0	0	0	0	0	23.3498	32	185	46	120	81	19	14	146		7	0	0	0	7.5	5.40741	0	140	90	1	1	9.09315
2246		0.7		2.3	0	1	2	50.52	0	0	0	0	0	0	23.3498	32	185	46	120	81	19	14	146		7	0	0	0	7.5	5.40741	0	140	90	1	1	9.27123
2248	0.9	0.9	90.2856	3.5	0	1	1	63.46	0	0	0	0	0	0	25.6605	36	133	47	78	51	8	56	59	8.1	14	0	0	0	5.7	4.61802	0	119	67	0	0	0
2248	1.75	0.9	38.8348	3.5	0	1	1	63.46	0	0	0	0	0	0	25.6605	36	133	47	78	51	8	56	59	8.1	14	0	0	0	5.7	4.61802	0	119	67	0	0	5.65205
2248	2.54	0.9	24.5584	3.5	0	1	1	63.46	0	0	0	0	0	0	25.6605	36	133	47	78	51	8	56	59	8.1	14	0	0	0	5.7	4.61802	0	119	67	0	0	6.76986
2248	2.15	0.9	30.0412	3.5	0	1	1	63.46	0	0	0	0	0	0	25.6605	36	133	47	78	51	8	56	59	8.1	14	0	0	0	5.7	4.61802	0	119	67	0	0	6.7726
2248	2.13	0.9	30.382	3.5	0	1	1	63.46	0	0	0	0	0	0	25.6605	36	133	47	78	51	8	56	59	8.1	14	0	0	0	5.7	4.61802	0	119	67	0	0	6.77534
2248	1.93	0.9	34.2266	3.5	0	1	1	63.46	0	0	0	0	0	0	25.6605	36	133	47	78	51	8	56	59	8.1	14	0	0	0	5.7	4.61802	0	119	67	0	0	6.78356
2254	1	1	87.4249	3.2	1	1	1	49.91	1	0	0	0	1	1	36.479	46	166	41	81	188	44	10	125	5.6	21	1	1	1	16.4	6.23457	1	132	72	0	0	0
2254	1.1	1	77.6971	3.2	1	1	1	49.91	1	0	0	0	1	1	36.479	46	166	41	81	188	44	10	125	5.6	21	1	1	1	16.4	6.23457	1	132	72	0	0	0.389041
2254	2.7	1	26.1276	3.2	1	1	1	49.91	1	0	0	0	1	1	36.479	46	166	41	81	188	44	10	125	5.6	21	1	1	1	16.4	6.23457	1	132	72	0	0	0.989041
2254	1.2	1	69.6433	3.2	1	1	1	49.91	1	0	0	0	1	1	36.479	46	166	41	81	188	44	10	125	5.6	21	1	1	1	16.4	6.23457	1	132	72	0	0	0.991781
2254	1.2	1	69.0242	3.2	1	1	1	49.91	1	0	0	0	1	1	36.479	46	166	41	81	188	44	10	125	5.6	21	1	1	1	16.4	6.23457	1	132	72	0	0	2.26301
2254	1.3	1	62.0349	3.2	1	1	1	49.91	1	0	0	0	1	1	36.479	46	166	41	81	188	44	10	125	5.6	21	1	1	1	16.4	6.23457	1	132	72	0	0	3.68493
2254	1.3	1	61.7359	3.2	1	1	1	49.91	1	0	0	0	1	1	36.479	46	166	41	81	188	44	10	125	5.6	21	1	1	1	16.4	6.23457	1	132	72	0	0	4.3726
2254	1.2	1	67.8076	3.2	1	1	1	49.91	1	0	0	0	1	1	36.479	46	166	41	81	188	44	10	125	5.6	21	1	1	1	16.4	6.23457	1	132	72	0	0	4.79452
2254	1.25	1	64.2275	3.2	1	1	1	49.91	1	0	0	0	1	1	36.479	46	166	41	81	188	44	10	125	5.6	21	1	1	1	16.4	6.23457	1	132	72	0	0	5.49041
2254	1.05	1	79.2974	3.2	1	1	1	49.91	1	0	0	0	1	1	36.479	46	166	41	81	188	44	10	125	5.6	21	1	1	1	16.4	6.23457	1	132	72	0	0	5.49315
2254	1.06	1	78.1739	3.2	1	1	1	49.91	1	0	0	0	1	1	36.479	46	166	41	81	188	44	10	125	5.6	21	1	1	1	16.4	6.23457	1	132	72	0	0	5.89315
2254	0.98	1	85.952	3.2	1	1	1	49.91	1	0	0	0	1	1	36.479	46	166	41	81	188	44	10	125	5.6	21	1	1	1	16.4	6.23457	1	132	72	0	0	5.89589
2255	0.9	0.9	92.6239	4.5	0	1	1	59.82	0	0	0	0	0	0	24.6486	38	257	32	176	214	49	24	225	10.2	13	0	0	0	17.3	10.3333	0	139	80	1	1	0
2255	0.9	0.9	92.5188	4.5	0	1	1	59.82	0	0	0	0	0	0	24.6486	38	257	32	176	214	49	24	225	10.2	13	0	0	0	17.3	10.3333	0	139	80	1	1	0.161644
2255	0.8	0.9	95.2769	4.5	0	1	1	59.82	0	0	0	0	0	0	24.6486	38	257	32	176	214	49	24	225	10.2	13	0	0	0	17.3	10.3333	0	139	80	1	1	2.87123
2255	1.03	0.9	75.9676	4.5	0	1	1	59.82	0	0	0	0	0	0	24.6486	38	257	32	176	214	49	24	225	10.2	13	0	0	0	17.3	10.3333	0	139	80	1	1	5
2255	0.92	0.9	87.0805	4.5	0	1	1	59.82	0	0	0	0	0	0	24.6486	38	257	32	176	214	49	24	225	10.2	13	0	0	0	17.3	10.3333	0	139	80	1	1	5.00274
2255	1.01	0.9	76.0902	4.5	0	1	1	59.82	0	0	0	0	0	0	24.6486	38	257	32	176	214	49	24	225	10.2	13	0	0	0	17.3	10.3333	0	139	80	1	1	8.14521
2255	0.79	0.9	91.4073	4.5	0	1	1	59.82	0	0	0	0	0	0	24.6486	38	257	32	176	214	49	24	225	10.2	13	0	0	0	17.3	10.3333	0	139	80	1	1	9.50959
2255	1.17	0.9	63.0854	4.5	0	1	1	59.82	0	0	0	0	0	0	24.6486	38	257	32	176	214	49	24	225	10.2	13	0	0	0	17.3	10.3333	0	139	80	1	1	9.51781
2255	1.03	0.9	73.5931	4.5	0	1	1	59.82	0	0	0	0	0	0	24.6486	38	257	32	176	214	49	24	225	10.2	13	0	0	0	17.3	10.3333	0	139	80	1	1	9.52055
2255	1.03	0.9	73.5917	4.5	0	1	1	59.82	0	0	0	0	0	0	24.6486	38	257	32	176	214	49	24	225	10.2	13	0	0	0	17.3	10.3333	0	139	80	1	1	9.52329
2255	1.04	0.9	72.7357	4.5	0	1	1	59.82	0	0	0	0	0	0	24.6486	38	257	32	176	214	49	24	225	10.2	13	0	0	0	17.3	10.3333	0	139	80	1	1	9.52603
2255	1.14	0.9	65.093	4.5	0	1	1	59.82	0	0	0	0	0	0	24.6486	38	257	32	176	214	49	24	225	10.2	13	0	0	0	17.3	10.3333	0	139	80	1	1	9.52877
2259	1	1	79.2197	77	0	1	1	63.94	1	0	1	0	0	0	32.6871	44	155	43	92	97	20	6	75	6.2	17	1	0	1	11.3	3.11111	1	123.5	69	2	1	0
2259	1	1	78.6288	77	0	1	1	63.94	1	0	1	0	0	0	32.6871	44	155	43	92	97	20	6	75	6.2	17	1	0	1	11.3	3.11111	1	123.5	69	2	1	1.06575
2259	0.9	1	89.1543	77	0	1	1	63.94	1	0	1	0	0	0	32.6871	44	155	43	92	97	20	6	75	6.2	17	1	0	1	11.3	3.11111	1	123.5	69	2	1	1.31507
2259	1	1	78.3434	77	0	1	1	63.94	1	0	1	0	0	0	32.6871	44	155	43	92	97	20	6	75	6.2	17	1	0	1	11.3	3.11111	1	123.5	69	2	1	1.58356
2259	1	1	78.1852	77	0	1	1	63.94	1	0	1	0	0	0	32.6871	44	155	43	92	97	20	6	75	6.2	17	1	0	1	11.3	3.11111	1	123.5	69	2	1	1.87123
2259	0.9	1	87.9951	77	0	1	1	63.94	1	0	1	0	0	0	32.6871	44	155	43	92	97	20	6	75	6.2	17	1	0	1	11.3	3.11111	1	123.5	69	2	1	3.17808
2259	1	1	77.1167	77	0	1	1	63.94	1	0	1	0	0	0	32.6871	44	155	43	92	97	20	6	75	6.2	17	1	0	1	11.3	3.11111	1	123.5	69	2	1	3.83014
2259		1		77	0	1	1	63.94	1	0	1	0	0	0	32.6871	44	155	43	92	97	20	6	75	6.2	17	1	0	1	11.3	3.11111	1	123.5	69	2	1	4.39178
2259	1.29	1	56.096	77	0	1	1	63.94	1	0	1	0	0	0	32.6871	44	155	43	92	97	20	6	75	6.2	17	1	0	1	11.3	3.11111	1	123.5	69	2	1	5.30959
2259	1.04	1	72.7822	77	0	1	1	63.94	1	0	1	0	0	0	32.6871	44	155	43	92	97	20	6	75	6.2	17	1	0	1	11.3	3.11111	1	123.5	69	2	1	5.31507
2259	1.07	1	70.3196	77	0	1	1	63.94	1	0	1	0	0	0	32.6871	44	155	43	92	97	20	6	75	6.2	17	1	0	1	11.3	3.11111	1	123.5	69	2	1	5.32055
2259	1.07	1	70.3169	77	0	1	1	63.94	1	0	1	0	0	0	32.6871	44	155	43	92	97	20	6	75	6.2	17	1	0	1	11.3	3.11111	1	123.5	69	2	1	5.32603
2259	0.97	1	79.1716	77	0	1	1	63.94	1	0	1	0	0	0	32.6871	44	155	43	92	97	20	6	75	6.2	17	1	0	1	11.3	3.11111	1	123.5	69	2	1	5.32877
2259	1.09	1	68.7574	77	0	1	1	63.94	1	0	1	0	0	0	32.6871	44	155	43	92	97	20	6	75	6.2	17	1	0	1	11.3	3.11111	1	123.5	69	2	1	5.33151
2259	1.04	1	72.7696	77	0	1	1	63.94	1	0	1	0	0	0	32.6871	44	155	43	92	97	20	6	75	6.2	17	1	0	1	11.3	3.11111	1	123.5	69	2	1	5.33973
2259	1.02	1	74.4953	77	0	1	1	63.94	1	0	1	0	0	0	32.6871	44	155	43	92	97	20	6	75	6.2	17	1	0	1	11.3	3.11111	1	123.5	69	2	1	5.34521
2259	0.94	1	82.2255	77	0	1	1	63.94	1	0	1	0	0	0	32.6871	44	155	43	92	97	20	6	75	6.2	17	1	0	1	11.3	3.11111	1	123.5	69	2	1	5.34795
2259	1.18	1	62.4591	77	0	1	1	63.94	1	0	1	0	0	0	32.6871	44	155	43	92	97	20	6	75	6.2	17	1	0	1	11.3	3.11111	1	123.5	69	2	1	5.35342
2259	0.91	1	85.5057	77	0	1	1	63.94	1	0	1	0	0	0	32.6871	44	155	43	92	97	20	6	75	6.2	17	1	0	1	11.3	3.11111	1	123.5	69	2	1	5.36164
2264	0.7	0.7	108.45	12.6	0	0	2	60.91	1	0	0	0	0	0	43.7659	40	197	47	128	75	22	116	159	9	14	0	0	1	8.8	5.4963	1	148	92	0	0	0
2264	0.8	0.7	91.5584	12.6	0	0	2	60.91	1	0	0	0	0	0	43.7659	40	197	47	128	75	22	116	159	9	14	0	0	1	8.8	5.4963	1	148	92	0	0	1.12055
2264	0.8	0.7	91.5567	12.6	0	0	2	60.91	1	0	0	0	0	0	43.7659	40	197	47	128	75	22	116	159	9	14	0	0	1	8.8	5.4963	1	148	92	0	0	1.12329
2264	0.8	0.7	90.6991	12.6	0	0	2	60.91	1	0	0	0	0	0	43.7659	40	197	47	128	75	22	116	159	9	14	0	0	1	8.8	5.4963	1	148	92	0	0	2.46301
2264	0.8	0.7	90.4341	12.6	0	0	2	60.91	1	0	0	0	0	0	43.7659	40	197	47	128	75	22	116	159	9	14	0	0	1	8.8	5.4963	1	148	92	0	0	2.87945
2264	0.9	0.7	77.9782	12.6	0	0	2	60.91	1	0	0	0	0	0	43.7659	40	197	47	128	75	22	116	159	9	14	0	0	1	8.8	5.4963	1	148	92	0	0	3.70411
2266	0.7	0.7	100.4	3.4	0	0	2	71.89	0	0	0	0	0	0	38.1879	41	147	41	105	52	1		106	7	13	0	0	1	6.1	3.97827	0	120	60	0	1	0
2266	0.7	0.7	99.9119	3.4	0	0	2	71.89	0	0	0	0	0	0	38.1879	41	147	41	105	52	1		106	7	13	0	0	1	6.1	3.97827	0	120	60	0	1	0.693151
2266	0.8	0.7	84.099	3.4	0	0	2	71.89	0	0	0	0	0	0	38.1879	41	147	41	105	52	1		106	7	13	0	0	1	6.1	3.97827	0	120	60	0	1	2.23836
2266	0.7	0.7	97.7851	3.4	0	0	2	71.89	0	0	0	0	0	0	38.1879	41	147	41	105	52	1		106	7	13	0	0	1	6.1	3.97827	0	120	60	0	1	3.75616
2266	0.63	0.7	97.904	3.4	0	0	2	71.89	0	0	0	0	0	0	38.1879	41	147	41	105	52	1		106	7	13	0	0	1	6.1	3.97827	0	120	60	0	1	8.51781
2266	0.53	0.7	103.631	3.4	0	0	2	71.89	0	0	0	0	0	0	38.1879	41	147	41	105	52	1		106	7	13	0	0	1	6.1	3.97827	0	120	60	0	1	8.52055
2266	0.57	0.7	101.177	3.4	0	0	2	71.89	0	0	0	0	0	0	38.1879	41	147	41	105	52	1		106	7	13	0	0	1	6.1	3.97827	0	120	60	0	1	8.52329
2266	0.42	0.7	111.869	3.4	0	0	2	71.89	0	0	0	0	0	0	38.1879	41	147	41	105	52	1		106	7	13	0	0	1	6.1	3.97827	0	120	60	0	1	8.52603
2266	0.5	0.7	105.63	3.4	0	0	2	71.89	0	0	0	0	0	0	38.1879	41	147	41	105	52	1		106	7	13	0	0	1	6.1	3.97827	0	120	60	0	1	8.52877
2266	0.49	0.7	106.333	3.4	0	0	2	71.89	0	0	0	0	0	0	38.1879	41	147	41	105	52	1		106	7	13	0	0	1	6.1	3.97827	0	120	60	0	1	8.53151
2266	0.42	0.7	111.862	3.4	0	0	2	71.89	0	0	0	0	0	0	38.1879	41	147	41	105	52	1		106	7	13	0	0	1	6.1	3.97827	0	120	60	0	1	8.53425
2266	0.63	0.7	97.8908	3.4	0	0	2	71.89	0	0	0	0	0	0	38.1879	41	147	41	105	52	1		106	7	13	0	0	1	6.1	3.97827	0	120	60	0	1	8.53699
2266	0.55	0.7	102.362	3.4	0	0	2	71.89	0	0	0	0	0	0	38.1879	41	147	41	105	52	1		106	7	13	0	0	1	6.1	3.97827	0	120	60	0	1	8.53973
2266	0.5	0.7	105.616	3.4	0	0	2	71.89	0	0	0	0	0	0	38.1879	41	147	41	105	52	1		106	7	13	0	0	1	6.1	3.97827	0	120	60	0	1	8.54795
2266	0.61	0.7	98.9144	3.4	0	0	2	71.89	0	0	0	0	0	0	38.1879	41	147	41	105	52	1		106	7	13	0	0	1	6.1	3.97827	0	120	60	0	1	8.56712
2266	0.46	0.7	108.28	3.4	0	0	2	71.89	0	0	0	0	0	0	38.1879	41	147	41	105	52	1		106	7	13	0	0	1	6.1	3.97827	0	120	60	0	1	8.90685
2266	0.61	0.7	98.6767	3.4	0	0	2	71.89	0	0	0	0	0	0	38.1879	41	147	41	105	52	1		106	7	13	0	0	1	6.1	3.97827	0	120	60	0	1	8.90959
2266	0.46	0.7	108.276	3.4	0	0	2	71.89	0	0	0	0	0	0	38.1879	41	147	41	105	52	1		106	7	13	0	0	1	6.1	3.97827	0	120	60	0	1	8.91233
2266	0.55	0.7	102.092	3.4	0	0	2	71.89	0	0	0	0	0	0	38.1879	41	147	41	105	52	1		106	7	13	0	0	1	6.1	3.97827	0	120	60	0	1	8.91507
2268	0.8	0.8	109.511	1.99005	0	1	3	42.87	0	0	0	0	0	0	21.9247	28	194	72	111	70	11	6	132	6.4	22	0	0	0	12.3	2.60741	0	109	70	2	1	0
2268	0.9	0.8	103.759	1.99005	0	1	3	42.87	0	0	0	0	0	0	21.9247	28	194	72	111	70	11	6	132	6.4	22	0	0	0	12.3	2.60741	0	109	70	2	1	0.789041
2269	0.7	0.7	90.051	4.8	0	0	1	66.37	1	0	0	0	1	0	28.8793	33	149	67	70	61	12	19	132	6.5	20	1	0	0	10.2	5.05185	1	131	71	0	0	0
2269	0.7	0.7	89.7672	4.8	0	0	1	66.37	1	0	0	0	1	0	28.8793	33	149	67	70	61	12	19	132	6.5	20	1	0	0	10.2	5.05185	1	131	71	0	0	0.449315
2269	0.7	0.7	89.1577	4.8	0	0	1	66.37	1	0	0	0	1	0	28.8793	33	149	67	70	61	12	19	132	6.5	20	1	0	0	10.2	5.05185	1	131	71	0	0	1.41918
2269	0.7	0.7	89.0017	4.8	0	0	1	66.37	1	0	0	0	1	0	28.8793	33	149	67	70	61	12	19	132	6.5	20	1	0	0	10.2	5.05185	1	131	71	0	0	1.66849
2269	0.8	0.7	75.4945	4.8	0	0	1	66.37	1	0	0	0	1	0	28.8793	33	149	67	70	61	12	19	132	6.5	20	1	0	0	10.2	5.05185	1	131	71	0	0	2.11781
2269	0.7	0.7	88.5472	4.8	0	0	1	66.37	1	0	0	0	1	0	28.8793	33	149	67	70	61	12	19	132	6.5	20	1	0	0	10.2	5.05185	1	131	71	0	0	2.39726
2269	0.9	0.7	65.233	4.8	0	0	1	66.37	1	0	0	0	1	0	28.8793	33	149	67	70	61	12	19	132	6.5	20	1	0	0	10.2	5.05185	1	131	71	0	0	2.64384
2269	0.9	0.7	64.9824	4.8	0	0	1	66.37	1	0	0	0	1	0	28.8793	33	149	67	70	61	12	19	132	6.5	20	1	0	0	10.2	5.05185	1	131	71	0	0	3.19178
2269	0.9	0.7	64.8562	4.8	0	0	1	66.37	1	0	0	0	1	0	28.8793	33	149	67	70	61	12	19	132	6.5	20	1	0	0	10.2	5.05185	1	131	71	0	0	3.46849
2269	0.7	0.7	87.6875	4.8	0	0	1	66.37	1	0	0	0	1	0	28.8793	33	149	67	70	61	12	19	132	6.5	20	1	0	0	10.2	5.05185	1	131	71	0	0	3.7863
2269	0.7	0.7	87.4936	4.8	0	0	1	66.37	1	0	0	0	1	0	28.8793	33	149	67	70	61	12	19	132	6.5	20	1	0	0	10.2	5.05185	1	131	71	0	0	4.10137
2269		0.7		4.8	0	0	1	66.37	1	0	0	0	1	0	28.8793	33	149	67	70	61	12	19	132	6.5	20	1	0	0	10.2	5.05185	1	131	71	0	0	5.65753
2269	0.67	0.7	87.7057	4.8	0	0	1	66.37	1	0	0	0	1	0	28.8793	33	149	67	70	61	12	19	132	6.5	20	1	0	0	10.2	5.05185	1	131	71	0	0	5.80822
2269	0.56	0.7	92.3424	4.8	0	0	1	66.37	1	0	0	0	1	0	28.8793	33	149	67	70	61	12	19	132	6.5	20	1	0	0	10.2	5.05185	1	131	71	0	0	6.87397
2269	0.57	0.7	90.9043	4.8	0	0	1	66.37	1	0	0	0	1	0	28.8793	33	149	67	70	61	12	19	132	6.5	20	1	0	0	10.2	5.05185	1	131	71	0	0	8.27945
2269	0.62	0.7	88.4223	4.8	0	0	1	66.37	1	0	0	0	1	0	28.8793	33	149	67	70	61	12	19	132	6.5	20	1	0	0	10.2	5.05185	1	131	71	0	0	8.28219
2269	0.64	0.7	87.5019	4.8	0	0	1	66.37	1	0	0	0	1	0	28.8793	33	149	67	70	61	12	19	132	6.5	20	1	0	0	10.2	5.05185	1	131	71	0	0	8.28493
2269	0.53	0.7	93.1012	4.8	0	0	1	66.37	1	0	0	0	1	0	28.8793	33	149	67	70	61	12	19	132	6.5	20	1	0	0	10.2	5.05185	1	131	71	0	0	8.28767
2269	0.52	0.7	93.6829	4.8	0	0	1	66.37	1	0	0	0	1	0	28.8793	33	149	67	70	61	12	19	132	6.5	20	1	0	0	10.2	5.05185	1	131	71	0	0	8.29315
2269	0.62	0.7	88.4138	4.8	0	0	1	66.37	1	0	0	0	1	0	28.8793	33	149	67	70	61	12	19	132	6.5	20	1	0	0	10.2	5.05185	1	131	71	0	0	8.29589
2270	0.7	0.7	111.188	3.7	0	0	2	57.36	0	0	0	0	1	0	28.162	37	199	60	129	41	10	18	113	6.8	15	0	0	1	10.3	3.06914	1	133	71	0	1	0
2273	1.1	1.1	78.8599	33.3	1	1	2	69.19	1	0	0	0	1	0	23.0536	40	163	37	101	116	25	78	110	7	38	0	0	0	12.2	12.6296	1	121	80	0	1	0
2273	1.3	1.1	63.2512	33.3	1	1	2	69.19	1	0	0	0	1	0	23.0536	40	163	37	101	116	25	78	110	7	38	0	0	0	12.2	12.6296	1	121	80	0	1	2.64658
2273	1.2	1.1	69.5843	33.3	1	1	2	69.19	1	0	0	0	1	0	23.0536	40	163	37	101	116	25	78	110	7	38	0	0	0	12.2	12.6296	1	121	80	0	1	2.83836
2273	1.2	1.1	69.5588	33.3	1	1	2	69.19	1	0	0	0	1	0	23.0536	40	163	37	101	116	25	78	110	7	38	0	0	0	12.2	12.6296	1	121	80	0	1	2.89041
2273	1	1.1	86.6926	33.3	1	1	2	69.19	1	0	0	0	1	0	23.0536	40	163	37	101	116	25	78	110	7	38	0	0	0	12.2	12.6296	1	121	80	0	1	2.92329
2273	1.2	1.1	69.4344	33.3	1	1	2	69.19	1	0	0	0	1	0	23.0536	40	163	37	101	116	25	78	110	7	38	0	0	0	12.2	12.6296	1	121	80	0	1	3.14521
2273	1	1.1	86.5526	33.3	1	1	2	69.19	1	0	0	0	1	0	23.0536	40	163	37	101	116	25	78	110	7	38	0	0	0	12.2	12.6296	1	121	80	0	1	3.15342
2273	1.1	1.1	77.0744	33.3	1	1	2	69.19	1	0	0	0	1	0	23.0536	40	163	37	101	116	25	78	110	7	38	0	0	0	12.2	12.6296	1	121	80	0	1	3.26027
2273	1.1	1.1	76.9395	33.3	1	1	2	69.19	1	0	0	0	1	0	23.0536	40	163	37	101	116	25	78	110	7	38	0	0	0	12.2	12.6296	1	121	80	0	1	3.50959
2273	1.5	1.1	52.7884	33.3	1	1	2	69.19	1	0	0	0	1	0	23.0536	40	163	37	101	116	25	78	110	7	38	0	0	0	12.2	12.6296	1	121	80	0	1	3.7589
2273	1.2	1.1	69.0586	33.3	1	1	2	69.19	1	0	0	0	1	0	23.0536	40	163	37	101	116	25	78	110	7	38	0	0	0	12.2	12.6296	1	121	80	0	1	3.91781
2273	1.5	1.1	52.7041	33.3	1	1	2	69.19	1	0	0	0	1	0	23.0536	40	163	37	101	116	25	78	110	7	38	0	0	0	12.2	12.6296	1	121	80	0	1	3.9863
2273	1.5	1.1	52.7031	33.3	1	1	2	69.19	1	0	0	0	1	0	23.0536	40	163	37	101	116	25	78	110	7	38	0	0	0	12.2	12.6296	1	121	80	0	1	3.98904
2273	1.3	1.1	62.6563	33.3	1	1	2	69.19	1	0	0	0	1	0	23.0536	40	163	37	101	116	25	78	110	7	38	0	0	0	12.2	12.6296	1	121	80	0	1	3.99178
2273	1.1	1.1	76.6779	33.3	1	1	2	69.19	1	0	0	0	1	0	23.0536	40	163	37	101	116	25	78	110	7	38	0	0	0	12.2	12.6296	1	121	80	0	1	3.99452
2273	1.3	1.1	62.6539	33.3	1	1	2	69.19	1	0	0	0	1	0	23.0536	40	163	37	101	116	25	78	110	7	38	0	0	0	12.2	12.6296	1	121	80	0	1	3.99726
2273	1.3	1.1	62.6527	33.3	1	1	2	69.19	1	0	0	0	1	0	23.0536	40	163	37	101	116	25	78	110	7	38	0	0	0	12.2	12.6296	1	121	80	0	1	4
2273	4.7	1.1	13.2461	33.3	1	1	2	69.19	1	0	0	0	1	0	23.0536	40	163	37	101	116	25	78	110	7	38	0	0	0	12.2	12.6296	1	121	80	0	1	4.0137
2276	1.3	1.3	63.4473	2.9	0	1	1	50.39	0	0	0	0	0	1	35.7332	42.5	162	44	97	107	21		112	7.1	20	1	0	1	10.3	3.12494	0	120	74	2	0	0
2280	0.8	0.8	77.9179	189.1	1	0	1	63.99	1	0	0	1	0	0	30.9249	38	213	41	109	395	63	14	112	7.1	17	0	0	1	26.4	5.19901	1	131	78	1	1	0
2280	0.8	0.8	77.789	189.1	1	0	1	63.99	1	0	0	1	0	0	30.9249	38	213	41	109	395	63	14	112	7.1	17	0	0	1	26.4	5.19901	1	131	78	1	1	0.235616
2280	0.9	0.8	67.336	189.1	1	0	1	63.99	1	0	0	1	0	0	30.9249	38	213	41	109	395	63	14	112	7.1	17	0	0	1	26.4	5.19901	1	131	78	1	1	0.506849
2280	0.9	0.8	67.1988	189.1	1	0	1	63.99	1	0	0	1	0	0	30.9249	38	213	41	109	395	63	14	112	7.1	17	0	0	1	26.4	5.19901	1	131	78	1	1	0.79726
2280	0.9	0.8	67.0941	189.1	1	0	1	63.99	1	0	0	1	0	0	30.9249	38	213	41	109	395	63	14	112	7.1	17	0	0	1	26.4	5.19901	1	131	78	1	1	1.01918
2280	0.9	0.8	66.9767	189.1	1	0	1	63.99	1	0	0	1	0	0	30.9249	38	213	41	109	395	63	14	112	7.1	17	0	0	1	26.4	5.19901	1	131	78	1	1	1.26849
2280	1	0.8	58.8641	189.1	1	0	1	63.99	1	0	0	1	0	0	30.9249	38	213	41	109	395	63	14	112	7.1	17	0	0	1	26.4	5.19901	1	131	78	1	1	1.51507
2280	0.8	0.8	76.9566	189.1	1	0	1	63.99	1	0	0	1	0	0	30.9249	38	213	41	109	395	63	14	112	7.1	17	0	0	1	26.4	5.19901	1	131	78	1	1	1.76712
2280	0.8	0.8	76.8234	189.1	1	0	1	63.99	1	0	0	1	0	0	30.9249	38	213	41	109	395	63	14	112	7.1	17	0	0	1	26.4	5.19901	1	131	78	1	1	2.0137
2280	0.9	0.8	66.5143	189.1	1	0	1	63.99	1	0	0	1	0	0	30.9249	38	213	41	109	395	63	14	112	7.1	17	0	0	1	26.4	5.19901	1	131	78	1	1	2.25479
2280	0.8	0.8	76.5533	189.1	1	0	1	63.99	1	0	0	1	0	0	30.9249	38	213	41	109	395	63	14	112	7.1	17	0	0	1	26.4	5.19901	1	131	78	1	1	2.51507
2280	0.8	0.8	76.3944	189.1	1	0	1	63.99	1	0	0	1	0	0	30.9249	38	213	41	109	395	63	14	112	7.1	17	0	0	1	26.4	5.19901	1	131	78	1	1	2.81096
2280	0.8	0.8	76.2622	189.1	1	0	1	63.99	1	0	0	1	0	0	30.9249	38	213	41	109	395	63	14	112	7.1	17	0	0	1	26.4	5.19901	1	131	78	1	1	3.05753
2280	0.8	0.8	76.1126	189.1	1	0	1	63.99	1	0	0	1	0	0	30.9249	38	213	41	109	395	63	14	112	7.1	17	0	0	1	26.4	5.19901	1	131	78	1	1	3.33699
2280	0.8	0.8	75.9794	189.1	1	0	1	63.99	1	0	0	1	0	0	30.9249	38	213	41	109	395	63	14	112	7.1	17	0	0	1	26.4	5.19901	1	131	78	1	1	3.5863
2280	0.9	0.8	65.7759	189.1	1	0	1	63.99	1	0	0	1	0	0	30.9249	38	213	41	109	395	63	14	112	7.1	17	0	0	1	26.4	5.19901	1	131	78	1	1	3.84384
2280	0.8	0.8	75.7138	189.1	1	0	1	63.99	1	0	0	1	0	0	30.9249	38	213	41	109	395	63	14	112	7.1	17	0	0	1	26.4	5.19901	1	131	78	1	1	4.08493
2280	0.92	0.8	62.7903	189.1	1	0	1	63.99	1	0	0	1	0	0	30.9249	38	213	41	109	395	63	14	112	7.1	17	0	0	1	26.4	5.19901	1	131	78	1	1	6.67397
2280	0.8	0.8	73.449	189.1	1	0	1	63.99	1	0	0	1	0	0	30.9249	38	213	41	109	395	63	14	112	7.1	17	0	0	1	26.4	5.19901	1	131	78	1	1	8.40822
2280	0.84	0.8	68.7107	189.1	1	0	1	63.99	1	0	0	1	0	0	30.9249	38	213	41	109	395	63	14	112	7.1	17	0	0	1	26.4	5.19901	1	131	78	1	1	9.50411
2281	0.7	0.7	97.0561	11.3	0	1	3	67.87	1	0	0	0	0	0	25.516	35	218	68	143	83	7	24	92	6.3	16	0	0	0	12.6	1.52198	1	117	68	0	0	0
2281	0.8	0.7	91.6735	11.3	0	1	3	67.87	1	0	0	0	0	0	25.516	35	218	68	143	83	7	24	92	6.3	16	0	0	0	12.6	1.52198	1	117	68	0	0	0.309589
2281	0.7	0.7	96.6758	11.3	0	1	3	67.87	1	0	0	0	0	0	25.516	35	218	68	143	83	7	24	92	6.3	16	0	0	0	12.6	1.52198	1	117	68	0	0	0.558904
2281	0.7	0.7	96.4658	11.3	0	1	3	67.87	1	0	0	0	0	0	25.516	35	218	68	143	83	7	24	92	6.3	16	0	0	0	12.6	1.52198	1	117	68	0	0	0.868493
2281	0.8	0.7	91.144	11.3	0	1	3	67.87	1	0	0	0	0	0	25.516	35	218	68	143	83	7	24	92	6.3	16	0	0	0	12.6	1.52198	1	117	68	0	0	1.13425
2281	0.8	0.7	90.6978	11.3	0	1	3	67.87	1	0	0	0	0	0	25.516	35	218	68	143	83	7	24	92	6.3	16	0	0	0	12.6	1.52198	1	117	68	0	0	1.83288
2281	0.7	0.7	95.6248	11.3	0	1	3	67.87	1	0	0	0	0	0	25.516	35	218	68	143	83	7	24	92	6.3	16	0	0	0	12.6	1.52198	1	117	68	0	0	2.11507
2281	0.8	0.7	90.3337	11.3	0	1	3	67.87	1	0	0	0	0	0	25.516	35	218	68	143	83	7	24	92	6.3	16	0	0	0	12.6	1.52198	1	117	68	0	0	2.40548
2281	0.8	0.7	90.1513	11.3	0	1	3	67.87	1	0	0	0	0	0	25.516	35	218	68	143	83	7	24	92	6.3	16	0	0	0	12.6	1.52198	1	117	68	0	0	2.69315
2281	0.8	0.7	89.6461	11.3	0	1	3	67.87	1	0	0	0	0	0	25.516	35	218	68	143	83	7	24	92	6.3	16	0	0	0	12.6	1.52198	1	117	68	0	0	3.49315
2281	0.6	0.7	100.634	11.3	0	1	3	67.87	1	0	0	0	0	0	25.516	35	218	68	143	83	7	24	92	6.3	16	0	0	0	12.6	1.52198	1	117	68	0	0	3.86575
2281	0.62	0.7	97.0911	11.3	0	1	3	67.87	1	0	0	0	0	0	25.516	35	218	68	143	83	7	24	92	6.3	16	0	0	0	12.6	1.52198	1	117	68	0	0	7.04931
2281	0.7	0.7	91.9857	11.3	0	1	3	67.87	1	0	0	0	0	0	25.516	35	218	68	143	83	7	24	92	6.3	16	0	0	0	12.6	1.52198	1	117	68	0	0	7.63836
2281	0.6	0.7	97.6801	11.3	0	1	3	67.87	1	0	0	0	0	0	25.516	35	218	68	143	83	7	24	92	6.3	16	0	0	0	12.6	1.52198	1	117	68	0	0	8.10685
2281	0.68	0.7	92.2837	11.3	0	1	3	67.87	1	0	0	0	0	0	25.516	35	218	68	143	83	7	24	92	6.3	16	0	0	0	12.6	1.52198	1	117	68	0	0	8.87397
2281	0.67	0.7	92.5654	11.3	0	1	3	67.87	1	0	0	0	0	0	25.516	35	218	68	143	83	7	24	92	6.3	16	0	0	0	12.6	1.52198	1	117	68	0	0	9.30685
2285	1.2	1.2	67.3966	4.1	0	1	1	55.57	1	0	1	0	0	1	27.9536	36	165	34	91	203	40	19	111	6.7	22	0	0	0	13.2	6.96148	1	120	80	0	1	0
2285	1.1	1.2	74.3244	4.1	0	1	1	55.57	1	0	1	0	0	1	27.9536	36	165	34	91	203	40	19	111	6.7	22	0	0	0	13.2	6.96148	1	120	80	0	1	1.04658
2285	1.2	1.2	66.6562	4.1	0	1	1	55.57	1	0	1	0	0	1	27.9536	36	165	34	91	203	40	19	111	6.7	22	0	0	0	13.2	6.96148	1	120	80	0	1	1.5726
2285	1.2	1.2	66.4014	4.1	0	1	1	55.57	1	0	1	0	0	1	27.9536	36	165	34	91	203	40	19	111	6.7	22	0	0	0	13.2	6.96148	1	120	80	0	1	2.11781
2285	1	1.2	82.4807	4.1	0	1	1	55.57	1	0	1	0	0	1	27.9536	36	165	34	91	203	40	19	111	6.7	22	0	0	0	13.2	6.96148	1	120	80	0	1	2.6274
2285	1.1	1.2	73.0636	4.1	0	1	1	55.57	1	0	1	0	0	1	27.9536	36	165	34	91	203	40	19	111	6.7	22	0	0	0	13.2	6.96148	1	120	80	0	1	3.48219
2285	1.1	1.2	72.9175	4.1	0	1	1	55.57	1	0	1	0	0	1	27.9536	36	165	34	91	203	40	19	111	6.7	22	0	0	0	13.2	6.96148	1	120	80	0	1	3.76712
2285	0.97	1.2	84.3922	4.1	0	1	1	55.57	1	0	1	0	0	1	27.9536	36	165	34	91	203	40	19	111	6.7	22	0	0	0	13.2	6.96148	1	120	80	0	1	4.60822
2285	0.88	1.2	93.2449	4.1	0	1	1	55.57	1	0	1	0	0	1	27.9536	36	165	34	91	203	40	19	111	6.7	22	0	0	0	13.2	6.96148	1	120	80	0	1	4.6137
2285	0.91	1.2	91.1598	4.1	0	1	1	55.57	1	0	1	0	0	1	27.9536	36	165	34	91	203	40	19	111	6.7	22	0	0	0	13.2	6.96148	1	120	80	0	1	4.61644
2285	1.1	1.2	72.4071	4.1	0	1	1	55.57	1	0	1	0	0	1	27.9536	36	165	34	91	203	40	19	111	6.7	22	0	0	0	13.2	6.96148	1	120	80	0	1	4.76712
2285	1.09	1.2	73.1743	4.1	0	1	1	55.57	1	0	1	0	0	1	27.9536	36	165	34	91	203	40	19	111	6.7	22	0	0	0	13.2	6.96148	1	120	80	0	1	4.83836
2285	0.89	1.2	92.1525	4.1	0	1	1	55.57	1	0	1	0	0	1	27.9536	36	165	34	91	203	40	19	111	6.7	22	0	0	0	13.2	6.96148	1	120	80	0	1	5.63014
2285		1.2		4.1	0	1	1	55.57	1	0	1	0	0	1	27.9536	36	165	34	91	203	40	19	111	6.7	22	0	0	0	13.2	6.96148	1	120	80	0	1	7.57808
2285	1.26	1.2	59.975	4.1	0	1	1	55.57	1	0	1	0	0	1	27.9536	36	165	34	91	203	40	19	111	6.7	22	0	0	0	13.2	6.96148	1	120	80	0	1	8.21096
2285	1.04	1.2	75.6325	4.1	0	1	1	55.57	1	0	1	0	0	1	27.9536	36	165	34	91	203	40	19	111	6.7	22	0	0	0	13.2	6.96148	1	120	80	0	1	8.21644
2285	1	1.2	79.3037	4.1	0	1	1	55.57	1	0	1	0	0	1	27.9536	36	165	34	91	203	40	19	111	6.7	22	0	0	0	13.2	6.96148	1	120	80	0	1	8.21918
2285	1.6	1.2	44.8618	4.1	0	1	1	55.57	1	0	1	0	0	1	27.9536	36	165	34	91	203	40	19	111	6.7	22	0	0	0	13.2	6.96148	1	120	80	0	1	8.4274
2285	1.65	1.2	43.2219	4.1	0	1	1	55.57	1	0	1	0	0	1	27.9536	36	165	34	91	203	40	19	111	6.7	22	0	0	0	13.2	6.96148	1	120	80	0	1	8.43288
2285	1.29	1.2	58.1965	4.1	0	1	1	55.57	1	0	1	0	0	1	27.9536	36	165	34	91	203	40	19	111	6.7	22	0	0	0	13.2	6.96148	1	120	80	0	1	8.44658
2285	1.99	1.2	34.4365	4.1	0	1	1	55.57	1	0	1	0	0	1	27.9536	36	165	34	91	203	40	19	111	6.7	22	0	0	0	13.2	6.96148	1	120	80	0	1	8.53425
2285	1.46	1.2	50.075	4.1	0	1	1	55.57	1	0	1	0	0	1	27.9536	36	165	34	91	203	40	19	111	6.7	22	0	0	0	13.2	6.96148	1	120	80	0	1	8.53699
2285	1.28	1.2	58.7082	4.1	0	1	1	55.57	1	0	1	0	0	1	27.9536	36	165	34	91	203	40	19	111	6.7	22	0	0	0	13.2	6.96148	1	120	80	0	1	8.53973
2285	1.58	1.2	45.5125	4.1	0	1	1	55.57	1	0	1	0	0	1	27.9536	36	165	34	91	203	40	19	111	6.7	22	0	0	0	13.2	6.96148	1	120	80	0	1	8.54247
2285	1.37	1.2	54.0551	4.1	0	1	1	55.57	1	0	1	0	0	1	27.9536	36	165	34	91	203	40	19	111	6.7	22	0	0	0	13.2	6.96148	1	120	80	0	1	8.6
2285	1.34	1.2	55.5195	4.1	0	1	1	55.57	1	0	1	0	0	1	27.9536	36	165	34	91	203	40	19	111	6.7	22	0	0	0	13.2	6.96148	1	120	80	0	1	8.60548
2288	0.9	0.9	93.6787	3.4	0	0	2	38.5	0	0	0	0	1	0	48.2144	48	184	48	126	47	10	31	122	7.2	11	0	0	1	6.2	13.2844	1	123	78	0	0	0
2288	0.8	0.9	107.302	3.4	0	0	2	38.5	0	0	0	0	1	0	48.2144	48	184	48	126	47	10	31	122	7.2	11	0	0	1	6.2	13.2844	1	123	78	0	0	0.942466
2288	0.9	0.9	92.7726	3.4	0	0	2	38.5	0	0	0	0	1	0	48.2144	48	184	48	126	47	10	31	122	7.2	11	0	0	1	6.2	13.2844	1	123	78	0	0	1.38356
2288	1.1	0.9	72.5816	3.4	0	0	2	38.5	0	0	0	0	1	0	48.2144	48	184	48	126	47	10	31	122	7.2	11	0	0	1	6.2	13.2844	1	123	78	0	0	1.7863
2288	0.9	0.9	92.2598	3.4	0	0	2	38.5	0	0	0	0	1	0	48.2144	48	184	48	126	47	10	31	122	7.2	11	0	0	1	6.2	13.2844	1	123	78	0	0	2.1726
2288	0.9	0.9	92.0949	3.4	0	0	2	38.5	0	0	0	0	1	0	48.2144	48	184	48	126	47	10	31	122	7.2	11	0	0	1	6.2	13.2844	1	123	78	0	0	2.4274
2288	0.9	0.9	91.962	3.4	0	0	2	38.5	0	0	0	0	1	0	48.2144	48	184	48	126	47	10	31	122	7.2	11	0	0	1	6.2	13.2844	1	123	78	0	0	2.63288
2288	0.9	0.9	91.8594	3.4	0	0	2	38.5	0	0	0	0	1	0	48.2144	48	184	48	126	47	10	31	122	7.2	11	0	0	1	6.2	13.2844	1	123	78	0	0	2.79178
2288	0.9	0.9	91.5506	3.4	0	0	2	38.5	0	0	0	0	1	0	48.2144	48	184	48	126	47	10	31	122	7.2	11	0	0	1	6.2	13.2844	1	123	78	0	0	3.27123
2288	1	0.9	80.5157	3.4	0	0	2	38.5	0	0	0	0	1	0	48.2144	48	184	48	126	47	10	31	122	7.2	11	0	0	1	6.2	13.2844	1	123	78	0	0	3.42192
2288	1	0.9	80.364	3.4	0	0	2	38.5	0	0	0	0	1	0	48.2144	48	184	48	126	47	10	31	122	7.2	11	0	0	1	6.2	13.2844	1	123	78	0	0	3.69041
2288	1	0.9	80.1585	3.4	0	0	2	38.5	0	0	0	0	1	0	48.2144	48	184	48	126	47	10	31	122	7.2	11	0	0	1	6.2	13.2844	1	123	78	0	0	4.05479
2288		0.9		3.4	0	0	2	38.5	0	0	0	0	1	0	48.2144	48	184	48	126	47	10	31	122	7.2	11	0	0	1	6.2	13.2844	1	123	78	0	0	4.93699
2288	0.96	0.9	82.685	3.4	0	0	2	38.5	0	0	0	0	1	0	48.2144	48	184	48	126	47	10	31	122	7.2	11	0	0	1	6.2	13.2844	1	123	78	0	0	6.66301
2288	0.96	0.9	82.6309	3.4	0	0	2	38.5	0	0	0	0	1	0	48.2144	48	184	48	126	47	10	31	122	7.2	11	0	0	1	6.2	13.2844	1	123	78	0	0	6.75616
2288	0.95	0.9	82.986	3.4	0	0	2	38.5	0	0	0	0	1	0	48.2144	48	184	48	126	47	10	31	122	7.2	11	0	0	1	6.2	13.2844	1	123	78	0	0	7.94795
2289	1	1	77.0302	7.01754	0	1	1	67.93	0	0	0	0	0	1	31.1645	38	192	27	126	251	39	11	76	6.1	18	0	1	0	13.7	3.32148	0	131	69	1	1	0
2289	1	1	76.9442	7.01754	0	1	1	67.93	0	0	0	0	0	1	31.1645	38	192	27	126	251	39	11	76	6.1	18	0	1	0	13.7	3.32148	0	131	69	1	1	0.158904
2289	0.9	1	87.2609	7.01754	0	1	1	67.93	0	0	0	0	0	1	31.1645	38	192	27	126	251	39	11	76	6.1	18	0	1	0	13.7	3.32148	0	131	69	1	1	0.380822
2289	0.8	1	91.4288	7.01754	0	1	1	67.93	0	0	0	0	0	1	31.1645	38	192	27	126	251	39	11	76	6.1	18	0	1	0	13.7	3.32148	0	131	69	1	1	0.630137
2289	0.8	1	91.2565	7.01754	0	1	1	67.93	0	0	0	0	0	1	31.1645	38	192	27	126	251	39	11	76	6.1	18	0	1	0	13.7	3.32148	0	131	69	1	1	0.89863
2291	1	1	81.0263	18.8	0	1	1	60.73	1	0	0	0	0	0	30.4066	39	194	64	116	80	14	8	74	6.3	15	1	0	0	12.5	2.22914	1	127	89	2	1	0
2291	1	1	80.897	18.8	0	1	1	60.73	1	0	0	0	0	0	30.4066	39	194	64	116	80	14	8	74	6.3	15	1	0	0	12.5	2.22914	1	127	89	2	1	0.227397
2291	1	1	80.7228	18.8	0	1	1	60.73	1	0	0	0	0	0	30.4066	39	194	64	116	80	14	8	74	6.3	15	1	0	0	12.5	2.22914	1	127	89	2	1	0.534247
2291	0.9	1	91.4863	18.8	0	1	1	60.73	1	0	0	0	0	0	30.4066	39	194	64	116	80	14	8	74	6.3	15	1	0	0	12.5	2.22914	1	127	89	2	1	0.849315
2291	1.1	1	71.2687	18.8	0	1	1	60.73	1	0	0	0	0	0	30.4066	39	194	64	116	80	14	8	74	6.3	15	1	0	0	12.5	2.22914	1	127	89	2	1	1.86301
2291	1	1	79.7899	18.8	0	1	1	60.73	1	0	0	0	0	0	30.4066	39	194	64	116	80	14	8	74	6.3	15	1	0	0	12.5	2.22914	1	127	89	2	1	2.18904
2291	1	1	79.5875	18.8	0	1	1	60.73	1	0	0	0	0	0	30.4066	39	194	64	116	80	14	8	74	6.3	15	1	0	0	12.5	2.22914	1	127	89	2	1	2.55068
2291	1	1	79.3642	18.8	0	1	1	60.73	1	0	0	0	0	0	30.4066	39	194	64	116	80	14	8	74	6.3	15	1	0	0	12.5	2.22914	1	127	89	2	1	2.95069
2291	1.1	1	70.7222	18.8	0	1	1	60.73	1	0	0	0	0	0	30.4066	39	194	64	116	80	14	8	74	6.3	15	1	0	0	12.5	2.22914	1	127	89	2	1	2.9589
2291	1.1	1	70.5726	18.8	0	1	1	60.73	1	0	0	0	0	0	30.4066	39	194	64	116	80	14	8	74	6.3	15	1	0	0	12.5	2.22914	1	127	89	2	1	3.26027
2291	1	1	78.4938	18.8	0	1	1	60.73	1	0	0	0	0	0	30.4066	39	194	64	116	80	14	8	74	6.3	15	1	0	0	12.5	2.22914	1	127	89	2	1	4.52055
2291	0.85	1	91.1289	18.8	0	1	1	60.73	1	0	0	0	0	0	30.4066	39	194	64	116	80	14	8	74	6.3	15	1	0	0	12.5	2.22914	1	127	89	2	1	4.75068
2293	1.1	1.1	81.3721	2.3	0	1	1	43.72	0	0	0	0	0	0	20.9869	36.5	185	47	112	143	26	50	68	6	29	0	0	0	16.5	1.49432	0	114	74	1	0	0
2293	1	1.1	90.9524	2.3	0	1	1	43.72	0	0	0	0	0	0	20.9869	36.5	185	47	112	143	26	50	68	6	29	0	0	0	16.5	1.49432	0	114	74	1	0	0.558904
2293	1	1.1	90.7863	2.3	0	1	1	43.72	0	0	0	0	0	0	20.9869	36.5	185	47	112	143	26	50	68	6	29	0	0	0	16.5	1.49432	0	114	74	1	0	0.819178
2293	1	1.1	90.6327	2.3	0	1	1	43.72	0	0	0	0	0	0	20.9869	36.5	185	47	112	143	26	50	68	6	29	0	0	0	16.5	1.49432	0	114	74	1	0	1.06027
2293	0.9	1.1	102.571	2.3	0	1	1	43.72	0	0	0	0	0	0	20.9869	36.5	185	47	112	143	26	50	68	6	29	0	0	0	16.5	1.49432	0	114	74	1	0	1.57808
2293	0.9	1.1	102.382	2.3	0	1	1	43.72	0	0	0	0	0	0	20.9869	36.5	185	47	112	143	26	50	68	6	29	0	0	0	16.5	1.49432	0	114	74	1	0	1.8411
2293	0.9	1.1	102.152	2.3	0	1	1	43.72	0	0	0	0	0	0	20.9869	36.5	185	47	112	143	26	50	68	6	29	0	0	0	16.5	1.49432	0	114	74	1	0	2.16164
2293	1	1.1	89.6146	2.3	0	1	1	43.72	0	0	0	0	0	0	20.9869	36.5	185	47	112	143	26	50	68	6	29	0	0	0	16.5	1.49432	0	114	74	1	0	2.66849
2293	1	1.1	89.4457	2.3	0	1	1	43.72	0	0	0	0	0	0	20.9869	36.5	185	47	112	143	26	50	68	6	29	0	0	0	16.5	1.49432	0	114	74	1	0	2.93699
2293	1	1.1	89.2651	2.3	0	1	1	43.72	0	0	0	0	0	0	20.9869	36.5	185	47	112	143	26	50	68	6	29	0	0	0	16.5	1.49432	0	114	74	1	0	3.22466
2293	1.1	1.1	79.4349	2.3	0	1	1	43.72	0	0	0	0	0	0	20.9869	36.5	185	47	112	143	26	50	68	6	29	0	0	0	16.5	1.49432	0	114	74	1	0	3.43014
2293	1	1.1	88.9787	2.3	0	1	1	43.72	0	0	0	0	0	0	20.9869	36.5	185	47	112	143	26	50	68	6	29	0	0	0	16.5	1.49432	0	114	74	1	0	3.68219
2293	1	1.1	88.7956	2.3	0	1	1	43.72	0	0	0	0	0	0	20.9869	36.5	185	47	112	143	26	50	68	6	29	0	0	0	16.5	1.49432	0	114	74	1	0	3.97534
2294	0.8	0.8	106.523	4.3	0	0	2	40.48	1	0	0	0	1	0	38.2585	41	183	41	127	158	15	29	126	7.1	13	0	0	1	13.5	11.3556	1	132.5	87.5	0	0	0
2294	0.8	0.8	104.376	4.3	0	0	2	40.48	1	0	0	0	1	0	38.2585	41	183	41	127	158	15	29	126	7.1	13	0	0	1	13.5	11.3556	1	132.5	87.5	0	0	2.89863
2295	0.8	0.8	106.417	9.5	0	1	1	46.95	0	0	0	0	0	0	37.2349	47	245	39	120	422	86	7	243	10.5	19	0	0	1	21.3	8.28	0	119	81	1	0	0
2295	0.9	0.8	100.93	9.5	0	1	1	46.95	0	0	0	0	0	0	37.2349	47	245	39	120	422	86	7	243	10.5	19	0	0	1	21.3	8.28	0	119	81	1	0	0.643836
2295	0.8	0.8	105.536	9.5	0	1	1	46.95	0	0	0	0	0	0	37.2349	47	245	39	120	422	86	7	243	10.5	19	0	0	1	21.3	8.28	0	119	81	1	0	1.18356
2295	0.7	0.8	111.072	9.5	0	1	1	46.95	0	0	0	0	0	0	37.2349	47	245	39	120	422	86	7	243	10.5	19	0	0	1	21.3	8.28	0	119	81	1	0	1.71781
2295	0.8	0.8	104.87	9.5	0	1	1	46.95	0	0	0	0	0	0	37.2349	47	245	39	120	422	86	7	243	10.5	19	0	0	1	21.3	8.28	0	119	81	1	0	2.08493
2295	1.3	0.8	63.9347	9.5	0	1	1	46.95	0	0	0	0	0	0	37.2349	47	245	39	120	422	86	7	243	10.5	19	0	0	1	21.3	8.28	0	119	81	1	0	2.35068
2295	0.8	0.8	104.614	9.5	0	1	1	46.95	0	0	0	0	0	0	37.2349	47	245	39	120	422	86	7	243	10.5	19	0	0	1	21.3	8.28	0	119	81	1	0	2.43288
2295	0.8	0.8	104.561	9.5	0	1	1	46.95	0	0	0	0	0	0	37.2349	47	245	39	120	422	86	7	243	10.5	19	0	0	1	21.3	8.28	0	119	81	1	0	2.50411
2295	0.8	0.8	104.222	9.5	0	1	1	46.95	0	0	0	0	0	0	37.2349	47	245	39	120	422	86	7	243	10.5	19	0	0	1	21.3	8.28	0	119	81	1	0	2.96712
2295	0.9	0.8	99.1228	9.5	0	1	1	46.95	0	0	0	0	0	0	37.2349	47	245	39	120	422	86	7	243	10.5	19	0	0	1	21.3	8.28	0	119	81	1	0	3.21644
2295	0.8	0.8	103.524	9.5	0	1	1	46.95	0	0	0	0	0	0	37.2349	47	245	39	120	422	86	7	243	10.5	19	0	0	1	21.3	8.28	0	119	81	1	0	3.92329
2295	0.75	0.8	103.982	9.5	0	1	1	46.95	0	0	0	0	0	0	37.2349	47	245	39	120	422	86	7	243	10.5	19	0	0	1	21.3	8.28	0	119	81	1	0	7.07123
2295	0.78	0.8	101.618	9.5	0	1	1	46.95	0	0	0	0	0	0	37.2349	47	245	39	120	422	86	7	243	10.5	19	0	0	1	21.3	8.28	0	119	81	1	0	8.04932
2295	0.96	0.8	88.326	9.5	0	1	1	46.95	0	0	0	0	0	0	37.2349	47	245	39	120	422	86	7	243	10.5	19	0	0	1	21.3	8.28	0	119	81	1	0	8.52603
2295	0.77	0.8	101.635	9.5	0	1	1	46.95	0	0	0	0	0	0	37.2349	47	245	39	120	422	86	7	243	10.5	19	0	0	1	21.3	8.28	0	119	81	1	0	8.78082
2295	1	0.8	83.7642	9.5	0	1	1	46.95	0	0	0	0	0	0	37.2349	47	245	39	120	422	86	7	243	10.5	19	0	0	1	21.3	8.28	0	119	81	1	0	9.04932
2295	0.92	0.8	92.49	9.5	0	1	1	46.95	0	0	0	0	0	0	37.2349	47	245	39	120	422	86	7	243	10.5	19	0	0	1	21.3	8.28	0	119	81	1	0	9.29315
2295	0.91	0.8	93.5544	9.5	0	1	1	46.95	0	0	0	0	0	0	37.2349	47	245	39	120	422	86	7	243	10.5	19	0	0	1	21.3	8.28	0	119	81	1	0	9.54521
2295	0.86	0.8	96.4448	9.5	0	1	1	46.95	0	0	0	0	0	0	37.2349	47	245	39	120	422	86	7	243	10.5	19	0	0	1	21.3	8.28	0	119	81	1	0	9.77534
2296	0.9	0.9	83.9484	15.6	0	1	1	73.82	1	0	0	0	0	1	28.12	38	192	56	101	174	35	6	126	7.3	23	1	0	0	14.6	6.22222	1	138	83.5	1	1	0
2296	1.27	0.9	53.0075	15.6	0	1	1	73.82	1	0	0	0	0	1	28.12	38	192	56	101	174	35	6	126	7.3	23	1	0	0	14.6	6.22222	1	138	83.5	1	1	6.18082
2296	1.05	0.9	66.7128	15.6	0	1	1	73.82	1	0	0	0	0	1	28.12	38	192	56	101	174	35	6	126	7.3	23	1	0	0	14.6	6.22222	1	138	83.5	1	1	6.18356
2296	1.05	0.9	66.6859	15.6	0	1	1	73.82	1	0	0	0	0	1	28.12	38	192	56	101	174	35	6	126	7.3	23	1	0	0	14.6	6.22222	1	138	83.5	1	1	6.2411
2296	1.09	0.9	63.7375	15.6	0	1	1	73.82	1	0	0	0	0	1	28.12	38	192	56	101	174	35	6	126	7.3	23	1	0	0	14.6	6.22222	1	138	83.5	1	1	6.24384
2296	1.14	0.9	60.3722	15.6	0	1	1	73.82	1	0	0	0	0	1	28.12	38	192	56	101	174	35	6	126	7.3	23	1	0	0	14.6	6.22222	1	138	83.5	1	1	6.24658
2296	1.3	0.9	51.5074	15.6	0	1	1	73.82	1	0	0	0	0	1	28.12	38	192	56	101	174	35	6	126	7.3	23	1	0	0	14.6	6.22222	1	138	83.5	1	1	6.24932
2296	1.15	0.9	59.7117	15.6	0	1	1	73.82	1	0	0	0	0	1	28.12	38	192	56	101	174	35	6	126	7.3	23	1	0	0	14.6	6.22222	1	138	83.5	1	1	6.30959
2296	1.15	0.9	59.7105	15.6	0	1	1	73.82	1	0	0	0	0	1	28.12	38	192	56	101	174	35	6	126	7.3	23	1	0	0	14.6	6.22222	1	138	83.5	1	1	6.31233
2296	1	0.9	70.7011	15.6	0	1	1	73.82	1	0	0	0	0	1	28.12	38	192	56	101	174	35	6	126	7.3	23	1	0	0	14.6	6.22222	1	138	83.5	1	1	6.31507
2296	1.13	0.9	60.9882	15.6	0	1	1	73.82	1	0	0	0	0	1	28.12	38	192	56	101	174	35	6	126	7.3	23	1	0	0	14.6	6.22222	1	138	83.5	1	1	6.31781
2296	1.02	0.9	68.7461	15.6	0	1	1	73.82	1	0	0	0	0	1	28.12	38	192	56	101	174	35	6	126	7.3	23	1	0	0	14.6	6.22222	1	138	83.5	1	1	6.89863
2296	1.03	0.9	67.9387	15.6	0	1	1	73.82	1	0	0	0	0	1	28.12	38	192	56	101	174	35	6	126	7.3	23	1	0	0	14.6	6.22222	1	138	83.5	1	1	6.90137
2298	1	1	79.0474	6.8	0	1	1	64.25	0	0	0	0	0	0	28.3097	39	191	32	135	130	24	8	102	7.9	12	1	0	0	9.9	1.51111	0	105	61.5	0	0	0
2298	1.48	1	46.0935	6.8	0	1	1	64.25	0	0	0	0	0	0	28.3097	39	191	32	135	130	24	8	102	7.9	12	1	0	0	9.9	1.51111	0	105	61.5	0	0	9.30959
2300	0.9	0.9	93.9278	8.9	0	1	1	57.83	1	0	0	0	0	0	26.7068	41	111	43	54	58	14	6	106		21	1	0	1	5.8	11.0973	1	131	71	0	1	0
2300	1.15	0.9	66.2695	8.9	0	1	1	57.83	1	0	0	0	0	0	26.7068	41	111	43	54	58	14	6	106		21	1	0	1	5.8	11.0973	1	131	71	0	1	7.46575
2300	1.07	0.9	72.0681	8.9	0	1	1	57.83	1	0	0	0	0	0	26.7068	41	111	43	54	58	14	6	106		21	1	0	1	5.8	11.0973	1	131	71	0	1	7.93425
2301	0.8	0.8	82.5785	49.7	0	0	1	55.72	1	0	0	0	1	0	38.5131	45.25	129	41	67	101	21	6	87	6.2	14	0	0	1	9.3	9.81704	1	128	71	1	0	0
2301	0.73	0.8	89.0635	49.7	0	0	1	55.72	1	0	0	0	1	0	38.5131	45.25	129	41	67	101	21	6	87	6.2	14	0	0	1	9.3	9.81704	1	128	71	1	0	4.99726
2301	0.55	0.8	101.416	49.7	0	0	1	55.72	1	0	0	0	1	0	38.5131	45.25	129	41	67	101	21	6	87	6.2	14	0	0	1	9.3	9.81704	1	128	71	1	0	5.02466
2306	0.9	0.9	62.3406	4.4	1	0	1	75.47	0	0	0	0	0	0	36.3201	49	143	37	60	250	46	6	84	5.4	18	1	0	1	15.3	3.04889	0	119.5	69	0	0	0
2306	1	0.9	54.8677	4.4	1	0	1	75.47	0	0	0	0	0	0	36.3201	49	143	37	60	250	46	6	84	5.4	18	1	0	1	15.3	3.04889	0	119.5	69	0	0	0.0438356
2306	0.9	0.9	62.1824	4.4	1	0	1	75.47	0	0	0	0	0	0	36.3201	49	143	37	60	250	46	6	84	5.4	18	1	0	1	15.3	3.04889	0	119.5	69	0	0	0.361644
2306	0.9	0.9	62.0271	4.4	1	0	1	75.47	0	0	0	0	0	0	36.3201	49	143	37	60	250	46	6	84	5.4	18	1	0	1	15.3	3.04889	0	119.5	69	0	0	0.717808
2306	0.9	0.9	61.8518	4.4	1	0	1	75.47	0	0	0	0	0	0	36.3201	49	143	37	60	250	46	6	84	5.4	18	1	0	1	15.3	3.04889	0	119.5	69	0	0	1.12055
2306	1	0.9	54.2607	4.4	1	0	1	75.47	0	0	0	0	0	0	36.3201	49	143	37	60	250	46	6	84	5.4	18	1	0	1	15.3	3.04889	0	119.5	69	0	0	1.6274
2306	0.8	0.9	70.8441	4.4	1	0	1	75.47	0	0	0	0	0	0	36.3201	49	143	37	60	250	46	6	84	5.4	18	1	0	1	15.3	3.04889	0	119.5	69	0	0	2.06849
2306	0.8	0.9	70.5448	4.4	1	0	1	75.47	0	0	0	0	0	0	36.3201	49	143	37	60	250	46	6	84	5.4	18	1	0	1	15.3	3.04889	0	119.5	69	0	0	2.67123
2306	1	0.9	53.5851	4.4	1	0	1	75.47	0	0	0	0	0	0	36.3201	49	143	37	60	250	46	6	84	5.4	18	1	0	1	15.3	3.04889	0	119.5	69	0	0	3.41096
2306	0.8	0.9	70.0267	4.4	1	0	1	75.47	0	0	0	0	0	0	36.3201	49	143	37	60	250	46	6	84	5.4	18	1	0	1	15.3	3.04889	0	119.5	69	0	0	3.72055
2306		0.9		4.4	1	0	1	75.47	0	0	0	0	0	0	36.3201	49	143	37	60	250	46	6	84	5.4	18	1	0	1	15.3	3.04889	0	119.5	69	0	0	4.63288
2306	0.87	0.9	61.9575	4.4	1	0	1	75.47	0	0	0	0	0	0	36.3201	49	143	37	60	250	46	6	84	5.4	18	1	0	1	15.3	3.04889	0	119.5	69	0	0	6.71233
2307	0.8	0.8	75.9455	10.3	0	0	1	67.64	1	0	1	0	1	1	35.0127	43.5	154	46	93	83	15	144	93	7.7	19	1	0	1	10.4	5.85556	1	106.5	55.5	1	1	0
2307	0.8	0.8	74.6298	10.3	0	0	1	67.64	1	0	1	0	1	1	35.0127	43.5	154	46	93	83	15	144	93	7.7	19	1	0	1	10.4	5.85556	1	106.5	55.5	1	1	2.48767
2307	0.8	0.8	74.6054	10.3	0	0	1	67.64	1	0	1	0	1	1	35.0127	43.5	154	46	93	83	15	144	93	7.7	19	1	0	1	10.4	5.85556	1	106.5	55.5	1	1	2.53425
2307	0.7	0.8	87.2019	10.3	0	0	1	67.64	1	0	1	0	1	1	35.0127	43.5	154	46	93	83	15	144	93	7.7	19	1	0	1	10.4	5.85556	1	106.5	55.5	1	1	3.30685
2307	0.74	0.8	79.6958	10.3	0	0	1	67.64	1	0	1	0	1	1	35.0127	43.5	154	46	93	83	15	144	93	7.7	19	1	0	1	10.4	5.85556	1	106.5	55.5	1	1	6.55616
2307	0.72	0.8	81.8789	10.3	0	0	1	67.64	1	0	1	0	1	1	35.0127	43.5	154	46	93	83	15	144	93	7.7	19	1	0	1	10.4	5.85556	1	106.5	55.5	1	1	7.42466
2308	0.8	0.8	91.5652	5.1	0	0	2	62.02	0	0	0	0	0	0	33.6504	37.25	245	77	150	99	18	42	79	6.3	14	0	0	1	13.2	2.5358	0	130	67	1	1	0
2308	0.9	0.8	79.3053	5.1	0	0	2	62.02	0	0	0	0	0	0	33.6504	37.25	245	77	150	99	18	42	79	6.3	14	0	0	1	13.2	2.5358	0	130	67	1	1	0.191781
2308	0.9	0.8	79.1909	5.1	0	0	2	62.02	0	0	0	0	0	0	33.6504	37.25	245	77	150	99	18	42	79	6.3	14	0	0	1	13.2	2.5358	0	130	67	1	1	0.39726
2308	0.9	0.8	79.0523	5.1	0	0	2	62.02	0	0	0	0	0	0	33.6504	37.25	245	77	150	99	18	42	79	6.3	14	0	0	1	13.2	2.5358	0	130	67	1	1	0.646575
2308	1.1	0.8	61.9272	5.1	0	0	2	62.02	0	0	0	0	0	0	33.6504	37.25	245	77	150	99	18	42	79	6.3	14	0	0	1	13.2	2.5358	0	130	67	1	1	0.865753
2308	0.8	0.8	90.8315	5.1	0	0	2	62.02	0	0	0	0	0	0	33.6504	37.25	245	77	150	99	18	42	79	6.3	14	0	0	1	13.2	2.5358	0	130	67	1	1	1.14521
2308	0.8	0.8	90.6726	5.1	0	0	2	62.02	0	0	0	0	0	0	33.6504	37.25	245	77	150	99	18	42	79	6.3	14	0	0	1	13.2	2.5358	0	130	67	1	1	1.39452
2308	0.8	0.8	90.5139	5.1	0	0	2	62.02	0	0	0	0	0	0	33.6504	37.25	245	77	150	99	18	42	79	6.3	14	0	0	1	13.2	2.5358	0	130	67	1	1	1.64384
2308	0.8	0.8	90.3556	5.1	0	0	2	62.02	0	0	0	0	0	0	33.6504	37.25	245	77	150	99	18	42	79	6.3	14	0	0	1	13.2	2.5358	0	130	67	1	1	1.89315
2308	0.8	0.8	90.1853	5.1	0	0	2	62.02	0	0	0	0	0	0	33.6504	37.25	245	77	150	99	18	42	79	6.3	14	0	0	1	13.2	2.5358	0	130	67	1	1	2.16164
2308	0.8	0.8	89.953	5.1	0	0	2	62.02	0	0	0	0	0	0	33.6504	37.25	245	77	150	99	18	42	79	6.3	14	0	0	1	13.2	2.5358	0	130	67	1	1	2.52877
2308	0.9	0.8	77.9165	5.1	0	0	2	62.02	0	0	0	0	0	0	33.6504	37.25	245	77	150	99	18	42	79	6.3	14	0	0	1	13.2	2.5358	0	130	67	1	1	2.70685
2308	0.9	0.8	77.7741	5.1	0	0	2	62.02	0	0	0	0	0	0	33.6504	37.25	245	77	150	99	18	42	79	6.3	14	0	0	1	13.2	2.5358	0	130	67	1	1	2.96712
2308	0.9	0.8	77.635	5.1	0	0	2	62.02	0	0	0	0	0	0	33.6504	37.25	245	77	150	99	18	42	79	6.3	14	0	0	1	13.2	2.5358	0	130	67	1	1	3.22192
2308	0.9	0.8	77.5096	5.1	0	0	2	62.02	0	0	0	0	0	0	33.6504	37.25	245	77	150	99	18	42	79	6.3	14	0	0	1	13.2	2.5358	0	130	67	1	1	3.45205
2308	0.8	0.8	89.2031	5.1	0	0	2	62.02	0	0	0	0	0	0	33.6504	37.25	245	77	150	99	18	42	79	6.3	14	0	0	1	13.2	2.5358	0	130	67	1	1	3.72055
2308	0.7	0.8	102.719	5.1	0	0	2	62.02	0	0	0	0	0	0	33.6504	37.25	245	77	150	99	18	42	79	6.3	14	0	0	1	13.2	2.5358	0	130	67	1	1	6.61918
2308	0.7	0.8	102.638	5.1	0	0	2	62.02	0	0	0	0	0	0	33.6504	37.25	245	77	150	99	18	42	79	6.3	14	0	0	1	13.2	2.5358	0	130	67	1	1	6.73151
2308	0.76	0.8	92.6612	5.1	0	0	2	62.02	0	0	0	0	0	0	33.6504	37.25	245	77	150	99	18	42	79	6.3	14	0	0	1	13.2	2.5358	0	130	67	1	1	7.13425
2310	0.9	0.9	97.0261	6.6	0	1	1	53.21	0	0	0	0	0	0	39.6168	46	200	47	104	208	49	6	137	6.7	17	0	0	1	15.4	7.20519	0	130	78.5	2	1	0
2310	0.9	0.9	95.518	6.6	0	1	1	53.21	0	0	0	0	0	0	39.6168	46	200	47	104	208	49	6	137	6.7	17	0	0	1	15.4	7.20519	0	130	78.5	2	1	2.23014
2310	0.86	0.9	93.2814	6.6	0	1	1	53.21	0	0	0	0	0	0	39.6168	46	200	47	104	208	49	6	137	6.7	17	0	0	1	15.4	7.20519	0	130	78.5	2	1	8.26301
2312	0.6	0.6	102.728	6.1	0	0	1	54.84	0	0	0	0	0	0	38.1257	41.5	183	36	117	113	30	13	124	6.2	11	0	0	1	9.1	8.94025	0	117	72	0	1	0
2312	0.7	0.6	97.556	6.1	0	0	1	54.84	0	0	0	0	0	0	38.1257	41.5	183	36	117	113	30	13	124	6.2	11	0	0	1	9.1	8.94025	0	117	72	0	1	0.134247
2312	0.6	0.6	102.345	6.1	0	0	1	54.84	0	0	0	0	0	0	38.1257	41.5	183	36	117	113	30	13	124	6.2	11	0	0	1	9.1	8.94025	0	117	72	0	1	0.531507
2312	0.8	0.6	82.6376	6.1	0	0	1	54.84	0	0	0	0	0	0	38.1257	41.5	183	36	117	113	30	13	124	6.2	11	0	0	1	9.1	8.94025	0	117	72	0	1	0.778082
2312	0.8	0.6	82.493	6.1	0	0	1	54.84	0	0	0	0	0	0	38.1257	41.5	183	36	117	113	30	13	124	6.2	11	0	0	1	9.1	8.94025	0	117	72	0	1	1.0274
2312	0.7	0.6	96.7762	6.1	0	0	1	54.84	0	0	0	0	0	0	38.1257	41.5	183	36	117	113	30	13	124	6.2	11	0	0	1	9.1	8.94025	0	117	72	0	1	1.27671
2312	0.7	0.6	96.4379	6.1	0	0	1	54.84	0	0	0	0	0	0	38.1257	41.5	183	36	117	113	30	13	124	6.2	11	0	0	1	9.1	8.94025	0	117	72	0	1	1.77534
2312	0.6	0.6	101.112	6.1	0	0	1	54.84	0	0	0	0	0	0	38.1257	41.5	183	36	117	113	30	13	124	6.2	11	0	0	1	9.1	8.94025	0	117	72	0	1	2.25753
2312	0.7	0.6	95.8513	6.1	0	0	1	54.84	0	0	0	0	0	0	38.1257	41.5	183	36	117	113	30	13	124	6.2	11	0	0	1	9.1	8.94025	0	117	72	0	1	2.64384
2312	0.6	0.6	100.766	6.1	0	0	1	54.84	0	0	0	0	0	0	38.1257	41.5	183	36	117	113	30	13	124	6.2	11	0	0	1	9.1	8.94025	0	117	72	0	1	2.74521
2312	0.8	0.6	81.3233	6.1	0	0	1	54.84	0	0	0	0	0	0	38.1257	41.5	183	36	117	113	30	13	124	6.2	11	0	0	1	9.1	8.94025	0	117	72	0	1	3.06027
2312	0.7	0.6	95.206	6.1	0	0	1	54.84	0	0	0	0	0	0	38.1257	41.5	183	36	117	113	30	13	124	6.2	11	0	0	1	9.1	8.94025	0	117	72	0	1	3.60548
2312	0.7	0.6	94.9626	6.1	0	0	1	54.84	0	0	0	0	0	0	38.1257	41.5	183	36	117	113	30	13	124	6.2	11	0	0	1	9.1	8.94025	0	117	72	0	1	3.96986
2312	0.7	0.6	94.8092	6.1	0	0	1	54.84	0	0	0	0	0	0	38.1257	41.5	183	36	117	113	30	13	124	6.2	11	0	0	1	9.1	8.94025	0	117	72	0	1	4.2
2312	0.7	0.6	92.3812	6.1	0	0	1	54.84	0	0	0	0	0	0	38.1257	41.5	183	36	117	113	30	13	124	6.2	11	0	0	1	9.1	8.94025	0	117	72	0	1	7.89315
2313	1.1	1.1	61.1534	13	0	0	1	43.67	1	0	0	0	0	0	39.9274	50	203	33	145	183	25	99	313	14.4	21	0	0	1	16.5	23.6489	1	127	76	1	1	0
2313	1	1.1	68.2074	13	0	0	1	43.67	1	0	0	0	0	0	39.9274	50	203	33	145	183	25	99	313	14.4	21	0	0	1	16.5	23.6489	1	127	76	1	1	0.863014
2313	1	1.1	68.0985	13	0	0	1	43.67	1	0	0	0	0	0	39.9274	50	203	33	145	183	25	99	313	14.4	21	0	0	1	16.5	23.6489	1	127	76	1	1	1.09041
2313	0.9	1.1	77.3169	13	0	0	1	43.67	1	0	0	0	0	0	39.9274	50	203	33	145	183	25	99	313	14.4	21	0	0	1	16.5	23.6489	1	127	76	1	1	1.15068
2315	0.8	0.8	75.4518	6.2	0	0	1	68.53	0	0	0	0	0	0	24.3544	34.5	246	56	129	197	61	13	143	8.4	14	0	0	0	17.3		0	129.5	68.5	0	0	0.0383562
2315	0.8	0.8	75.3401	6.2	0	0	1	68.53	0	0	0	0	0	0	24.3544	34.5	246	56	129	197	61	13	143	8.4	14	0	0	0	17.3		0	129.5	68.5	0	0	0.249315
2315	0.8	0.8	75.1865	6.2	0	0	1	68.53	0	0	0	0	0	0	24.3544	34.5	246	56	129	197	61	13	143	8.4	14	0	0	0	17.3		0	129.5	68.5	0	0	0.539726
2315	0.8	0.8	75.0145	6.2	0	0	1	68.53	0	0	0	0	0	0	24.3544	34.5	246	56	129	197	61	13	143	8.4	14	0	0	0	17.3		0	129.5	68.5	0	0	0.865753
2319	1	1	63.1589	4.1	1	0	1	55.48	1	0	0	0	0	0	33.4648	43	188	49	109	170	30	6	122	7.7	16	1	0	1	13.5	11.718	1	126	78	0	1	0
2319	1.1	1	55.9726	4.1	1	0	1	55.48	1	0	0	0	0	0	33.4648	43	188	49	109	170	30	6	122	7.7	16	1	0	1	13.5	11.718	1	126	78	0	1	0.791781
2319	1.2	1	50.3555	4.1	1	0	1	55.48	1	0	0	0	0	0	33.4648	43	188	49	109	170	30	6	122	7.7	16	1	0	1	13.5	11.718	1	126	78	0	1	0.871233
2319	1	1	62.7724	4.1	1	0	1	55.48	1	0	0	0	0	0	33.4648	43	188	49	109	170	30	6	122	7.7	16	1	0	1	13.5	11.718	1	126	78	0	1	0.873973
2319	0.9	1	71.2986	4.1	1	0	1	55.48	1	0	0	0	0	0	33.4648	43	188	49	109	170	30	6	122	7.7	16	1	0	1	13.5	11.718	1	126	78	0	1	0.876712
2319	0.8	1	81.3475	4.1	1	0	1	55.48	1	0	0	0	0	0	33.4648	43	188	49	109	170	30	6	122	7.7	16	1	0	1	13.5	11.718	1	126	78	0	1	2.37808
2319	1	1	62.0863	4.1	1	0	1	55.48	1	0	0	0	0	0	33.4648	43	188	49	109	170	30	6	122	7.7	16	1	0	1	13.5	11.718	1	126	78	0	1	2.43836
2321	0.8	0.8	101.453	5.1	0	1	1	53.75	0	0	0	0	0	0	29.9505	39.5	189	35	147	123	7	6	109	6.9	13	0	1	0	9	3.1758	0	132	84.5	2	1	0
2321	0.9	0.8	96.5732	5.1	0	1	1	53.75	0	0	0	0	0	0	29.9505	39.5	189	35	147	123	7	6	109	6.9	13	0	1	0	9	3.1758	0	132	84.5	2	1	0.126027
2321	0.8	0.8	101.032	5.1	0	1	1	53.75	0	0	0	0	0	0	29.9505	39.5	189	35	147	123	7	6	109	6.9	13	0	1	0	9	3.1758	0	132	84.5	2	1	0.591781
2321	0.8	0.8	100.317	5.1	0	1	1	53.75	0	0	0	0	0	0	29.9505	39.5	189	35	147	123	7	6	109	6.9	13	0	1	0	9	3.1758	0	132	84.5	2	1	1.60274
2321	0.9	0.8	95.5067	5.1	0	1	1	53.75	0	0	0	0	0	0	29.9505	39.5	189	35	147	123	7	6	109	6.9	13	0	1	0	9	3.1758	0	132	84.5	2	1	1.70685
2321	0.8	0.8	99.6303	5.1	0	1	1	53.75	0	0	0	0	0	0	29.9505	39.5	189	35	147	123	7	6	109	6.9	13	0	1	0	9	3.1758	0	132	84.5	2	1	2.58082
2321	0.8	0.8	99.4713	5.1	0	1	1	53.75	0	0	0	0	0	0	29.9505	39.5	189	35	147	123	7	6	109	6.9	13	0	1	0	9	3.1758	0	132	84.5	2	1	2.80822
2321	1	0.8	83.2611	5.1	0	1	1	53.75	0	0	0	0	0	0	29.9505	39.5	189	35	147	123	7	6	109	6.9	13	0	1	0	9	3.1758	0	132	84.5	2	1	3.10685
2321	0.84	0.8	93.9343	5.1	0	1	1	53.75	0	0	0	0	0	0	29.9505	39.5	189	35	147	123	7	6	109	6.9	13	0	1	0	9	3.1758	0	132	84.5	2	1	8.10685
2321	0.8	0.8	94.8625	5.1	0	1	1	53.75	0	0	0	0	0	0	29.9505	39.5	189	35	147	123	7	6	109	6.9	13	0	1	0	9	3.1758	0	132	84.5	2	1	9.56164
2325	0.7	0.7	109.353	43.6	0	0	2	59.73	1	0	1	0	1	0	34.014	41	177	53	98	98	26	112	127	9	16	1	0	1	12.3	3.60617	1	129.5	76	1	1	0
2325	0.7	0.7	109.289	43.6	0	0	2	59.73	1	0	1	0	1	0	34.014	41	177	53	98	98	26	112	127	9	16	1	0	1	12.3	3.60617	1	129.5	76	1	1	0.0821918
2325	0.7	0.7	109.086	43.6	0	0	2	59.73	1	0	1	0	1	0	34.014	41	177	53	98	98	26	112	127	9	16	1	0	1	12.3	3.60617	1	129.5	76	1	1	0.347945
2325	0.6	0.7	114.518	43.6	0	0	2	59.73	1	0	1	0	1	0	34.014	41	177	53	98	98	26	112	127	9	16	1	0	1	12.3	3.60617	1	129.5	76	1	1	0.649315
2325	0.8	0.7	92.4592	43.6	0	0	2	59.73	1	0	1	0	1	0	34.014	41	177	53	98	98	26	112	127	9	16	1	0	1	12.3	3.60617	1	129.5	76	1	1	0.906849
2325	0.7	0.7	108.474	43.6	0	0	2	59.73	1	0	1	0	1	0	34.014	41	177	53	98	98	26	112	127	9	16	1	0	1	12.3	3.60617	1	129.5	76	1	1	1.14795
2325	0.7	0.7	108.284	43.6	0	0	2	59.73	1	0	1	0	1	0	34.014	41	177	53	98	98	26	112	127	9	16	1	0	1	12.3	3.60617	1	129.5	76	1	1	1.39726
2325	0.9	0.7	79.7719	43.6	0	0	2	59.73	1	0	1	0	1	0	34.014	41	177	53	98	98	26	112	127	9	16	1	0	1	12.3	3.60617	1	129.5	76	1	1	1.64658
2325	0.7	0.7	107.815	43.6	0	0	2	59.73	1	0	1	0	1	0	34.014	41	177	53	98	98	26	112	127	9	16	1	0	1	12.3	3.60617	1	129.5	76	1	1	2.01644
2325	0.8	0.7	91.4698	43.6	0	0	2	59.73	1	0	1	0	1	0	34.014	41	177	53	98	98	26	112	127	9	16	1	0	1	12.3	3.60617	1	129.5	76	1	1	2.43836
2325	0.7	0.7	107.334	43.6	0	0	2	59.73	1	0	1	0	1	0	34.014	41	177	53	98	98	26	112	127	9	16	1	0	1	12.3	3.60617	1	129.5	76	1	1	2.65205
2325	0.7	0.7	107.134	43.6	0	0	2	59.73	1	0	1	0	1	0	34.014	41	177	53	98	98	26	112	127	9	16	1	0	1	12.3	3.60617	1	129.5	76	1	1	2.91781
2325	0.6	0.7	112.329	43.6	0	0	2	59.73	1	0	1	0	1	0	34.014	41	177	53	98	98	26	112	127	9	16	1	0	1	12.3	3.60617	1	129.5	76	1	1	3.39726
2325	0.6	0.7	112.117	43.6	0	0	2	59.73	1	0	1	0	1	0	34.014	41	177	53	98	98	26	112	127	9	16	1	0	1	12.3	3.60617	1	129.5	76	1	1	3.66575
2325	0.8	0.7	90.5241	43.6	0	0	2	59.73	1	0	1	0	1	0	34.014	41	177	53	98	98	26	112	127	9	16	1	0	1	12.3	3.60617	1	129.5	76	1	1	3.91781
2325	0.7	0.7	104.495	43.6	0	0	2	59.73	1	0	1	0	1	0	34.014	41	177	53	98	98	26	112	127	9	16	1	0	1	12.3	3.60617	1	129.5	76	1	1	6.46849
2325	0.7	0.7	104.423	43.6	0	0	2	59.73	1	0	1	0	1	0	34.014	41	177	53	98	98	26	112	127	9	16	1	0	1	12.3	3.60617	1	129.5	76	1	1	6.56712
2325	0.73	0.7	97.7121	43.6	0	0	2	59.73	1	0	1	0	1	0	34.014	41	177	53	98	98	26	112	127	9	16	1	0	1	12.3	3.60617	1	129.5	76	1	1	8.8
2326	1.2	1.2	80.8652	10.2	0	1	2	50.64	1	0	0	1	1	0	30.7544	38	160	50	89	136	21	126	111	6.8	15	1	0	0	11.6	2.63111	1	134	78	4	1	0
2326	0.8	1.2	119.535	10.2	0	1	2	50.64	1	0	0	1	1	0	30.7544	38	160	50	89	136	21	126	111	6.8	15	1	0	0	11.6	2.63111	1	134	78	4	1	0.767123
2326	0.9	1.2	113.884	10.2	0	1	2	50.64	1	0	0	1	1	0	30.7544	38	160	50	89	136	21	126	111	6.8	15	1	0	0	11.6	2.63111	1	134	78	4	1	0.769863
2326	1.1	1.2	86.3137	10.2	0	1	2	50.64	1	0	0	1	1	0	30.7544	38	160	50	89	136	21	126	111	6.8	15	1	0	0	11.6	2.63111	1	134	78	4	1	5.69315
2326	1	1.2	96.7658	10.2	0	1	2	50.64	1	0	0	1	1	0	30.7544	38	160	50	89	136	21	126	111	6.8	15	1	0	0	11.6	2.63111	1	134	78	4	1	5.82466
2328	1.1	1.1	91.472	1.2	0	1	2	48.07	0	0	0	0	0	0	25.4189	36.5	215	35	155	135	25	41	165	7.9	18	0	0	0	9.3	4.31852	0	120.5	76	2	1	0
2328	0.9	1.1	112.399	1.2	0	1	2	48.07	0	0	0	0	0	0	25.4189	36.5	215	35	155	135	25	41	165	7.9	18	0	0	0	9.3	4.31852	0	120.5	76	2	1	5.20822
2329	0.7	0.7	99.7628	659.2	0	0	1	51.79	1	0	0	0	0	0	33.2998	41	216	64	133	112	19	21	118	7.8	16	1	0	1	8.4	9.06123	1	134.5	76	1	1	0
2329	0.7	0.7	97.4308	659.2	0	0	1	51.79	1	0	0	0	0	0	33.2998	41	216	64	133	112	19	21	118	7.8	16	1	0	1	8.4	9.06123	1	134.5	76	1	1	3.36712
2329	0.7	0.7	97.1518	659.2	0	0	1	51.79	1	0	0	0	0	0	33.2998	41	216	64	133	112	19	21	118	7.8	16	1	0	1	8.4	9.06123	1	134.5	76	1	1	3.77534
2329	0.72	0.7	93.7524	659.2	0	0	1	51.79	1	0	0	0	0	0	33.2998	41	216	64	133	112	19	21	118	7.8	16	1	0	1	8.4	9.06123	1	134.5	76	1	1	3.99726
2329	0.73	0.7	89.363	659.2	0	0	1	51.79	1	0	0	0	0	0	33.2998	41	216	64	133	112	19	21	118	7.8	16	1	0	1	8.4	9.06123	1	134.5	76	1	1	8.44932
2331	0.7	0.7	107.691	5.8	0	0	2	61.91	0	0	0	0	1	0	30.2831	35	179	55	104	83	20	36	90	6.2	17	0	0	0	9	2.06667	1	145.5	72.5	1	1	0
2331	0.8	0.7	91.4228	5.8	0	0	2	61.91	0	0	0	0	1	0	30.2831	35	179	55	104	83	20	36	90	6.2	17	0	0	0	9	2.06667	1	145.5	72.5	1	1	0.331507
2331	0.7	0.7	107.089	5.8	0	0	2	61.91	0	0	0	0	1	0	30.2831	35	179	55	104	83	20	36	90	6.2	17	0	0	0	9	2.06667	1	145.5	72.5	1	1	0.79726
2331	1	0.7	69.0108	5.8	0	0	2	61.91	0	0	0	0	1	0	30.2831	35	179	55	104	83	20	36	90	6.2	17	0	0	0	9	2.06667	1	145.5	72.5	1	1	1.96164
2331	0.9	0.7	78.1088	5.8	0	0	2	61.91	0	0	0	0	1	0	30.2831	35	179	55	104	83	20	36	90	6.2	17	0	0	0	9	2.06667	1	145.5	72.5	1	1	2.46575
2331	1	0.7	68.6479	5.8	0	0	2	61.91	0	0	0	0	1	0	30.2831	35	179	55	104	83	20	36	90	6.2	17	0	0	0	9	2.06667	1	145.5	72.5	1	1	2.71233
2331	1	0.7	65.5202	5.8	0	0	2	61.91	0	0	0	0	1	0	30.2831	35	179	55	104	83	20	36	90	6.2	17	0	0	0	9	2.06667	1	145.5	72.5	1	1	9.35069
2332	1	1	76.089	12.4	0	1	1	69.68	1	0	1	0	1	0	31.3127	45	152	52	87	79	13		78	5.8	14	1	0	1	9.2	1.34815	1	142	71.5	4	1	0
2332	1	1	75.5826	12.4	0	1	1	69.68	1	0	1	0	1	0	31.3127	45	152	52	87	79	13		78	5.8	14	1	0	1	9.2	1.34815	1	142	71.5	4	1	0.950685
2332	1	1	74.9943	12.4	0	1	1	69.68	1	0	1	0	1	0	31.3127	45	152	52	87	79	13		78	5.8	14	1	0	1	9.2	1.34815	1	142	71.5	4	1	2.06301
2332	1	1	74.5009	12.4	0	1	1	69.68	1	0	1	0	1	0	31.3127	45	152	52	87	79	13		78	5.8	14	1	0	1	9.2	1.34815	1	142	71.5	4	1	3.00274
2335	1	0.9	88.5332	24.1	0	1	1	48.04	0	0	0	0	0	0	30.8605	41.5	126	47	61	141	18	6	102	6.1	16	1	1	1		3.60148	0	127.5	71	1	1	0.0767123
2335	0.9	0.9	100.379	24.1	0	1	1	48.04	0	0	0	0	0	0	30.8605	41.5	126	47	61	141	18	6	102	6.1	16	1	1	1		3.60148	0	127.5	71	1	1	0.334247
2335	0.9	0.9	100.209	24.1	0	1	1	48.04	0	0	0	0	0	0	30.8605	41.5	126	47	61	141	18	6	102	6.1	16	1	1	1		3.60148	0	127.5	71	1	1	0.575342
2335	0.9	0.9	99.8277	24.1	0	1	1	48.04	0	0	0	0	0	0	30.8605	41.5	126	47	61	141	18	6	102	6.1	16	1	1	1		3.60148	0	127.5	71	1	1	1.11781
2335	0.9	0.9	99.5974	24.1	0	1	1	48.04	0	0	0	0	0	0	30.8605	41.5	126	47	61	141	18	6	102	6.1	16	1	1	1		3.60148	0	127.5	71	1	1	1.44658
2335	1	0.9	87.5319	24.1	0	1	1	48.04	0	0	0	0	0	0	30.8605	41.5	126	47	61	141	18	6	102	6.1	16	1	1	1		3.60148	0	127.5	71	1	1	1.69589
2335	0.9	0.9	99.2434	24.1	0	1	1	48.04	0	0	0	0	0	0	30.8605	41.5	126	47	61	141	18	6	102	6.1	16	1	1	1		3.60148	0	127.5	71	1	1	1.95342
2335	0.9	0.9	99.0831	24.1	0	1	1	48.04	0	0	0	0	0	0	30.8605	41.5	126	47	61	141	18	6	102	6.1	16	1	1	1		3.60148	0	127.5	71	1	1	2.18356
2336	1.2	0.9	50.824	4.2	1	0	1	54.03	1	0	1	0	1	0	36.1404	38.5	209	85	103	125	21	119	83	6.9	23	0	0	1	11.7	2.39778	1	131	67.5	0	0	1.00274
2336	1.1	0.9	56.2255	4.2	1	0	1	54.03	1	0	1	0	1	0	36.1404	38.5	209	85	103	125	21	119	83	6.9	23	0	0	1	11.7	2.39778	1	131	67.5	0	0	1.6
2336	1.1	0.9	56.1833	4.2	1	0	1	54.03	1	0	1	0	1	0	36.1404	38.5	209	85	103	125	21	119	83	6.9	23	0	0	1	11.7	2.39778	1	131	67.5	0	0	1.70685
2336	1	0.9	63.0184	4.2	1	0	1	54.03	1	0	1	0	1	0	36.1404	38.5	209	85	103	125	21	119	83	6.9	23	0	0	1	11.7	2.39778	1	131	67.5	0	0	1.76712
2336	1.2	0.9	50.1169	4.2	1	0	1	54.03	1	0	1	0	1	0	36.1404	38.5	209	85	103	125	21	119	83	6.9	23	0	0	1	11.7	2.39778	1	131	67.5	0	0	2.99726
2336	0.75	0.9	86.2447	4.2	1	0	1	54.03	1	0	1	0	1	0	36.1404	38.5	209	85	103	125	21	119	83	6.9	23	0	0	1	11.7	2.39778	1	131	67.5	0	0	6.6137
2336	0.65	0.9	95.8799	4.2	1	0	1	54.03	1	0	1	0	1	0	36.1404	38.5	209	85	103	125	21	119	83	6.9	23	0	0	1	11.7	2.39778	1	131	67.5	0	0	6.88219
2336	0.76	0.9	84.5632	4.2	1	0	1	54.03	1	0	1	0	1	0	36.1404	38.5	209	85	103	125	21	119	83	6.9	23	0	0	1	11.7	2.39778	1	131	67.5	0	0	7.13699
2336	0.85	0.9	73.7208	4.2	1	0	1	54.03	1	0	1	0	1	0	36.1404	38.5	209	85	103	125	21	119	83	6.9	23	0	0	1	11.7	2.39778	1	131	67.5	0	0	7.40822
2336	0.73	0.9	88.19	4.2	1	0	1	54.03	1	0	1	0	1	0	36.1404	38.5	209	85	103	125	21	119	83	6.9	23	0	0	1	11.7	2.39778	1	131	67.5	0	0	8.09041
2336	0.74	0.9	86.6077	4.2	1	0	1	54.03	1	0	1	0	1	0	36.1404	38.5	209	85	103	125	21	119	83	6.9	23	0	0	1	11.7	2.39778	1	131	67.5	0	0	8.32603
2336		0.9		4.2	1	0	1	54.03	1	0	1	0	1	0	36.1404	38.5	209	85	103	125	21	119	83	6.9	23	0	0	1	11.7	2.39778	1	131	67.5	0	0	8.94247
2336	0.81	0.9	77.0218	4.2	1	0	1	54.03	1	0	1	0	1	0	36.1404	38.5	209	85	103	125	21	119	83	6.9	23	0	0	1	11.7	2.39778	1	131	67.5	0	0	9.46849
2337	0.7	0.7	111.43	16.5	0	1	1	48.21	0	0	0	0	0	0	24.8704	36	154	31	94	143	29	111	107	6.5	17	1	0	0	11.3	5.83877	0	117	76.5	0	0	0
2337	0.8	0.7	105.311	16.5	0	1	1	48.21	0	0	0	0	0	0	24.8704	36	154	31	94	143	29	111	107	6.5	17	1	0	0	11.3	5.83877	0	117	76.5	0	0	0.227397
2337	0.8	0.7	105.112	16.5	0	1	1	48.21	0	0	0	0	0	0	24.8704	36	154	31	94	143	29	111	107	6.5	17	1	0	0	11.3	5.83877	0	117	76.5	0	0	0.49589
2337	0.8	0.7	104.914	16.5	0	1	1	48.21	0	0	0	0	0	0	24.8704	36	154	31	94	143	29	111	107	6.5	17	1	0	0	11.3	5.83877	0	117	76.5	0	0	0.764384
2337	0.9	0.7	99.7795	16.5	0	1	1	48.21	0	0	0	0	0	0	24.8704	36	154	31	94	143	29	111	107	6.5	17	1	0	0	11.3	5.83877	0	117	76.5	0	0	1.01644
2337	0.7	0.7	110.409	16.5	0	1	1	48.21	0	0	0	0	0	0	24.8704	36	154	31	94	143	29	111	107	6.5	17	1	0	0	11.3	5.83877	0	117	76.5	0	0	1.30959
2337	0.8	0.7	104.296	16.5	0	1	1	48.21	0	0	0	0	0	0	24.8704	36	154	31	94	143	29	111	107	6.5	17	1	0	0	11.3	5.83877	0	117	76.5	0	0	1.60548
2337	0.8	0.7	104.11	16.5	0	1	1	48.21	0	0	0	0	0	0	24.8704	36	154	31	94	143	29	111	107	6.5	17	1	0	0	11.3	5.83877	0	117	76.5	0	0	1.86027
2337	0.8	0.7	103.889	16.5	0	1	1	48.21	0	0	0	0	0	0	24.8704	36	154	31	94	143	29	111	107	6.5	17	1	0	0	11.3	5.83877	0	117	76.5	0	0	2.16164
2337	0.7	0.7	109.565	16.5	0	1	1	48.21	0	0	0	0	0	0	24.8704	36	154	31	94	143	29	111	107	6.5	17	1	0	0	11.3	5.83877	0	117	76.5	0	0	2.40274
2337	0.7	0.7	109.255	16.5	0	1	1	48.21	0	0	0	0	0	0	24.8704	36	154	31	94	143	29	111	107	6.5	17	1	0	0	11.3	5.83877	0	117	76.5	0	0	2.80548
2337	0.8	0.7	103.123	16.5	0	1	1	48.21	0	0	0	0	0	0	24.8704	36	154	31	94	143	29	111	107	6.5	17	1	0	0	11.3	5.83877	0	117	76.5	0	0	3.21644
2337	0.8	0.7	102.942	16.5	0	1	1	48.21	0	0	0	0	0	0	24.8704	36	154	31	94	143	29	111	107	6.5	17	1	0	0	11.3	5.83877	0	117	76.5	0	0	3.46575
2337	0.8	0.7	102.762	16.5	0	1	1	48.21	0	0	0	0	0	0	24.8704	36	154	31	94	143	29	111	107	6.5	17	1	0	0	11.3	5.83877	0	117	76.5	0	0	3.71507
2337	0.68	0.7	106.845	16.5	0	1	1	48.21	0	0	0	0	0	0	24.8704	36	154	31	94	143	29	111	107	6.5	17	1	0	0	11.3	5.83877	0	117	76.5	0	0	7.67671
2337	0.7	0.7	105.484	16.5	0	1	1	48.21	0	0	0	0	0	0	24.8704	36	154	31	94	143	29	111	107	6.5	17	1	0	0	11.3	5.83877	0	117	76.5	0	0	7.80548
2339	0.8	0.8	92.4961	47	0	0	2	60.58	1	0	0	0	0	0	19.8885	31	218	81	119	46	18	18	208	10.9	16	0	0	0		3.08148	1	129	78	0	0	0
2339	0.9	0.8	80.2118	47	0	0	2	60.58	1	0	0	0	0	0	19.8885	31	218	81	119	46	18	18	208	10.9	16	0	0	0		3.08148	1	129	78	0	0	0.0136986
2339	0.8	0.8	92.0167	47	0	0	2	60.58	1	0	0	0	0	0	19.8885	31	218	81	119	46	18	18	208	10.9	16	0	0	0		3.08148	1	129	78	0	0	0.739726
2339	0.7	0.8	107.918	47	0	0	2	60.58	1	0	0	0	0	0	19.8885	31	218	81	119	46	18	18	208	10.9	16	0	0	0		3.08148	1	129	78	0	0	1.03014
2339	0.8	0.8	91.1618	47	0	0	2	60.58	1	0	0	0	0	0	19.8885	31	218	81	119	46	18	18	208	10.9	16	0	0	0		3.08148	1	129	78	0	0	2.06849
2339	0.9	0.8	78.8496	47	0	0	2	60.58	1	0	0	0	0	0	19.8885	31	218	81	119	46	18	18	208	10.9	16	0	0	0		3.08148	1	129	78	0	0	2.45205
2339	0.8	0.8	90.3184	47	0	0	2	60.58	1	0	0	0	0	0	19.8885	31	218	81	119	46	18	18	208	10.9	16	0	0	0		3.08148	1	129	78	0	0	3.39178
2339	0.75	0.8	96.7742	47	0	0	2	60.58	1	0	0	0	0	0	19.8885	31	218	81	119	46	18	18	208	10.9	16	0	0	0		3.08148	1	129	78	0	0	4.67123
2339	0.9	0.8	76.6944	47	0	0	2	60.58	1	0	0	0	0	0	19.8885	31	218	81	119	46	18	18	208	10.9	16	0	0	0		3.08148	1	129	78	0	0	6.39726
2339	0.9	0.8	76.6826	47	0	0	2	60.58	1	0	0	0	0	0	19.8885	31	218	81	119	46	18	18	208	10.9	16	0	0	0		3.08148	1	129	78	0	0	6.41918
2339	1.04	0.8	63.0894	47	0	0	2	60.58	1	0	0	0	0	0	19.8885	31	218	81	119	46	18	18	208	10.9	16	0	0	0		3.08148	1	129	78	0	0	9.31233
2340	0.6	0.6	98.8418	11.9	0	0	1	60.33	1	0	0	0	1	0	36.4911	47.5	170	55	91	141	24	29	172	8.8	16	1	0	1	12.9	16.3081	1	140	75.5	1	1	0
2340	0.6	0.6	98.4298	11.9	0	0	1	60.33	1	0	0	0	1	0	36.4911	47.5	170	55	91	141	24	29	172	8.8	16	1	0	1	12.9	16.3081	1	140	75.5	1	1	0.594521
2340	0.7	0.6	93.3987	11.9	0	0	1	60.33	1	0	0	0	1	0	36.4911	47.5	170	55	91	141	24	29	172	8.8	16	1	0	1	12.9	16.3081	1	140	75.5	1	1	0.843836
2340	0.6	0.6	98.031	11.9	0	0	1	60.33	1	0	0	0	1	0	36.4911	47.5	170	55	91	141	24	29	172	8.8	16	1	0	1	12.9	16.3081	1	140	75.5	1	1	1.1726
2340	0.7	0.6	93.1617	11.9	0	0	1	60.33	1	0	0	0	1	0	36.4911	47.5	170	55	91	141	24	29	172	8.8	16	1	0	1	12.9	16.3081	1	140	75.5	1	1	1.20548
2340	0.6	0.6	97.9819	11.9	0	0	1	60.33	1	0	0	0	1	0	36.4911	47.5	170	55	91	141	24	29	172	8.8	16	1	0	1	12.9	16.3081	1	140	75.5	1	1	1.24384
2340	0.6	0.6	97.9159	11.9	0	0	1	60.33	1	0	0	0	1	0	36.4911	47.5	170	55	91	141	24	29	172	8.8	16	1	0	1	12.9	16.3081	1	140	75.5	1	1	1.33973
2340	0.7	0.6	92.9003	11.9	0	0	1	60.33	1	0	0	0	1	0	36.4911	47.5	170	55	91	141	24	29	172	8.8	16	1	0	1	12.9	16.3081	1	140	75.5	1	1	1.60548
2340	0.6	0.6	97.5623	11.9	0	0	1	60.33	1	0	0	0	1	0	36.4911	47.5	170	55	91	141	24	29	172	8.8	16	1	0	1	12.9	16.3081	1	140	75.5	1	1	1.85479
2340	0.6	0.6	97.1669	11.9	0	0	1	60.33	1	0	0	0	1	0	36.4911	47.5	170	55	91	141	24	29	172	8.8	16	1	0	1	12.9	16.3081	1	140	75.5	1	1	2.43288
2340	0.7	0.6	92.1985	11.9	0	0	1	60.33	1	0	0	0	1	0	36.4911	47.5	170	55	91	141	24	29	172	8.8	16	1	0	1	12.9	16.3081	1	140	75.5	1	1	2.68493
2340	0.7	0.6	91.9186	11.9	0	0	1	60.33	1	0	0	0	1	0	36.4911	47.5	170	55	91	141	24	29	172	8.8	16	1	0	1	12.9	16.3081	1	140	75.5	1	1	3.11781
2340	0.7	0.6	91.703	11.9	0	0	1	60.33	1	0	0	0	1	0	36.4911	47.5	170	55	91	141	24	29	172	8.8	16	1	0	1	12.9	16.3081	1	140	75.5	1	1	3.45205
2340	0.8	0.6	77.8248	11.9	0	0	1	60.33	1	0	0	0	1	0	36.4911	47.5	170	55	91	141	24	29	172	8.8	16	1	0	1	12.9	16.3081	1	140	75.5	1	1	3.83014
2343	1	1	76.6695	2.7	0	0	2	48.89	1	0	0	0	0	0	37.0187	38	153	49	91	91	13	56	115		12	0	0	1	10.2	5.28148	1	121.5	72.5	0	0	0
2343	0.8	1	99.5368	2.7	0	0	2	48.89	1	0	0	0	0	0	37.0187	38	153	49	91	91	13	56	115		12	0	0	1	10.2	5.28148	1	121.5	72.5	0	0	1.24658
2343	1	1	75.833	2.7	0	0	2	48.89	1	0	0	0	0	0	37.0187	38	153	49	91	91	13	56	115		12	0	0	1	10.2	5.28148	1	121.5	72.5	0	0	1.56164
2344	1.1	1.1	74.4114	3	0	1	1	56.45	1	0	0	0	0	0	31.3035	43.5	191	66	115	88	10	6	82	6.3	26	1	0	1	7.6	4.53531	1	119	72	3	1	0
2344	1	1.1	82.883	3	0	1	1	56.45	1	0	0	0	0	0	31.3035	43.5	191	66	115	88	10	6	82	6.3	26	1	0	1	7.6	4.53531	1	119	72	3	1	1.05479
2344	1.1	1.1	73.6336	3	0	1	1	56.45	1	0	0	0	0	0	31.3035	43.5	191	66	115	88	10	6	82	6.3	26	1	0	1	7.6	4.53531	1	119	72	3	1	1.49589
2344	1	1.1	82.4312	3	0	1	1	56.45	1	0	0	0	0	0	31.3035	43.5	191	66	115	88	10	6	82	6.3	26	1	0	1	7.6	4.53531	1	119	72	3	1	1.83288
2344	0.9	1.1	93.0564	3	0	1	1	56.45	1	0	0	0	0	0	31.3035	43.5	191	66	115	88	10	6	82	6.3	26	1	0	1	7.6	4.53531	1	119	72	3	1	2.70685
2344	1.1	1.1	72.7644	3	0	1	1	56.45	1	0	0	0	0	0	31.3035	43.5	191	66	115	88	10	6	82	6.3	26	1	0	1	7.6	4.53531	1	119	72	3	1	3.1863
2344	1	1.1	81.2562	3	0	1	1	56.45	1	0	0	0	0	0	31.3035	43.5	191	66	115	88	10	6	82	6.3	26	1	0	1	7.6	4.53531	1	119	72	3	1	3.87671
2344		1.1		3	0	1	1	56.45	1	0	0	0	0	0	31.3035	43.5	191	66	115	88	10	6	82	6.3	26	1	0	1	7.6	4.53531	1	119	72	3	1	4.66575
2344	1.18	1.1	64.7116	3	0	1	1	56.45	1	0	0	0	0	0	31.3035	43.5	191	66	115	88	10	6	82	6.3	26	1	0	1	7.6	4.53531	1	119	72	3	1	7.8
2346	0.8	0.8	95.3446	6.5	0	1	1	62.59	0	0	1	0	1	0	36.3523	47.5	158	50	60	171	48	60	126	7.1	20	0	1	1	15.1	4.29333	1	141.5	76	1	1	0
2346	1	0.8	79.9607	6.5	0	1	1	62.59	0	0	1	0	1	0	36.3523	47.5	158	50	60	171	48	60	126	7.1	20	0	1	1	15.1	4.29333	1	141.5	76	1	1	0.0246575
2346	0.9	0.8	90.6504	6.5	0	1	1	62.59	0	0	1	0	1	0	36.3523	47.5	158	50	60	171	48	60	126	7.1	20	0	1	1	15.1	4.29333	1	141.5	76	1	1	0.29589
2346	0.9	0.8	90.4918	6.5	0	1	1	62.59	0	0	1	0	1	0	36.3523	47.5	158	50	60	171	48	60	126	7.1	20	0	1	1	15.1	4.29333	1	141.5	76	1	1	0.545205
2346	0.8	0.8	94.803	6.5	0	1	1	62.59	0	0	1	0	1	0	36.3523	47.5	158	50	60	171	48	60	126	7.1	20	0	1	1	15.1	4.29333	1	141.5	76	1	1	0.810959
2346	0.8	0.8	94.6371	6.5	0	1	1	62.59	0	0	1	0	1	0	36.3523	47.5	158	50	60	171	48	60	126	7.1	20	0	1	1	15.1	4.29333	1	141.5	76	1	1	1.06027
2346	0.9	0.8	90.0003	6.5	0	1	1	62.59	0	0	1	0	1	0	36.3523	47.5	158	50	60	171	48	60	126	7.1	20	0	1	1	15.1	4.29333	1	141.5	76	1	1	1.32055
2346	0.9	0.8	89.8428	6.5	0	1	1	62.59	0	0	1	0	1	0	36.3523	47.5	158	50	60	171	48	60	126	7.1	20	0	1	1	15.1	4.29333	1	141.5	76	1	1	1.56986
2346	0.9	0.8	89.6804	6.5	0	1	1	62.59	0	0	1	0	1	0	36.3523	47.5	158	50	60	171	48	60	126	7.1	20	0	1	1	15.1	4.29333	1	141.5	76	1	1	1.8274
2346	0.9	0.8	89.5218	6.5	0	1	1	62.59	0	0	1	0	1	0	36.3523	47.5	158	50	60	171	48	60	126	7.1	20	0	1	1	15.1	4.29333	1	141.5	76	1	1	2.07945
2346	1	0.8	78.6875	6.5	0	1	1	62.59	0	0	1	0	1	0	36.3523	47.5	158	50	60	171	48	60	126	7.1	20	0	1	1	15.1	4.29333	1	141.5	76	1	1	2.30959
2346	0.9	0.8	89.2156	6.5	0	1	1	62.59	0	0	1	0	1	0	36.3523	47.5	158	50	60	171	48	60	126	7.1	20	0	1	1	15.1	4.29333	1	141.5	76	1	1	2.56712
2346	0.9	0.8	89.0578	6.5	0	1	1	62.59	0	0	1	0	1	0	36.3523	47.5	158	50	60	171	48	60	126	7.1	20	0	1	1	15.1	4.29333	1	141.5	76	1	1	2.81918
2346	0.9	0.8	88.8866	6.5	0	1	1	62.59	0	0	1	0	1	0	36.3523	47.5	158	50	60	171	48	60	126	7.1	20	0	1	1	15.1	4.29333	1	141.5	76	1	1	3.09315
2346	0.9	0.8	88.7242	6.5	0	1	1	62.59	0	0	1	0	1	0	36.3523	47.5	158	50	60	171	48	60	126	7.1	20	0	1	1	15.1	4.29333	1	141.5	76	1	1	3.35342
2346	0.9	0.8	88.5673	6.5	0	1	1	62.59	0	0	1	0	1	0	36.3523	47.5	158	50	60	171	48	60	126	7.1	20	0	1	1	15.1	4.29333	1	141.5	76	1	1	3.60548
2346	0.88	0.8	88.4768	6.5	0	1	1	62.59	0	0	1	0	1	0	36.3523	47.5	158	50	60	171	48	60	126	7.1	20	0	1	1	15.1	4.29333	1	141.5	76	1	1	5.06575
2346	0.83	0.8	90.628	6.5	0	1	1	62.59	0	0	1	0	1	0	36.3523	47.5	158	50	60	171	48	60	126	7.1	20	0	1	1	15.1	4.29333	1	141.5	76	1	1	5.06849
2346	0.79	0.8	92.451	6.5	0	1	1	62.59	0	0	1	0	1	0	36.3523	47.5	158	50	60	171	48	60	126	7.1	20	0	1	1	15.1	4.29333	1	141.5	76	1	1	5.12329
2348	0.8	0.8	97.6027	4.7	0	0	2	52.93	1	0	0	0	0	0	40.417	46	191	52	109	131	30	11	145	8.3	12	0	0	1	11.7	9.27284	1			0	1	0
2348	0.8	0.8	97.3401	4.7	0	0	2	52.93	1	0	0	0	0	0	40.417	46	191	52	109	131	30	11	145	8.3	12	0	0	1	11.7	9.27284	1			0	1	0.383562
2348	0.9	0.8	83.8409	4.7	0	0	2	52.93	1	0	0	0	0	0	40.417	46	191	52	109	131	30	11	145	8.3	12	0	0	1	11.7	9.27284	1			0	1	1.36438
2348	0.8	0.8	96.5211	4.7	0	0	2	52.93	1	0	0	0	0	0	40.417	46	191	52	109	131	30	11	145	8.3	12	0	0	1	11.7	9.27284	1			0	1	1.5863
2348	0.9	0.8	83.6378	4.7	0	0	2	52.93	1	0	0	0	0	0	40.417	46	191	52	109	131	30	11	145	8.3	12	0	0	1	11.7	9.27284	1			0	1	1.70959
2348	0.8	0.8	96.4357	4.7	0	0	2	52.93	1	0	0	0	0	0	40.417	46	191	52	109	131	30	11	145	8.3	12	0	0	1	11.7	9.27284	1			0	1	1.71233
2348	0.8	0.8	96.4339	4.7	0	0	2	52.93	1	0	0	0	0	0	40.417	46	191	52	109	131	30	11	145	8.3	12	0	0	1	11.7	9.27284	1			0	1	1.71507
2348	0.7	0.8	113.327	4.7	0	0	2	52.93	1	0	0	0	0	0	40.417	46	191	52	109	131	30	11	145	8.3	12	0	0	1	11.7	9.27284	1			0	1	1.71781
2348	0.7	0.8	113.325	4.7	0	0	2	52.93	1	0	0	0	0	0	40.417	46	191	52	109	131	30	11	145	8.3	12	0	0	1	11.7	9.27284	1			0	1	1.72055
2348	0.8	0.8	96.1651	4.7	0	0	2	52.93	1	0	0	0	0	0	40.417	46	191	52	109	131	30	11	145	8.3	12	0	0	1	11.7	9.27284	1			0	1	2.11233
2348	0.9	0.8	83.3598	4.7	0	0	2	52.93	1	0	0	0	0	0	40.417	46	191	52	109	131	30	11	145	8.3	12	0	0	1	11.7	9.27284	1			0	1	2.18356
2348	0.7	0.8	112.649	4.7	0	0	2	52.93	1	0	0	0	0	0	40.417	46	191	52	109	131	30	11	145	8.3	12	0	0	1	11.7	9.27284	1			0	1	2.5726
2348	0.6	0.8	118.477	4.7	0	0	2	52.93	1	0	0	0	0	0	40.417	46	191	52	109	131	30	11	145	8.3	12	0	0	1	11.7	9.27284	1			0	1	2.61096
2348	0.7	0.8	112.588	4.7	0	0	2	52.93	1	0	0	0	0	0	40.417	46	191	52	109	131	30	11	145	8.3	12	0	0	1	11.7	9.27284	1			0	1	2.64932
2348	0.6	0.8	118.429	4.7	0	0	2	52.93	1	0	0	0	0	0	40.417	46	191	52	109	131	30	11	145	8.3	12	0	0	1	11.7	9.27284	1			0	1	2.66849
2348	0.8	0.8	95.757	4.7	0	0	2	52.93	1	0	0	0	0	0	40.417	46	191	52	109	131	30	11	145	8.3	12	0	0	1	11.7	9.27284	1			0	1	2.71781
2348	0.7	0.8	112.516	4.7	0	0	2	52.93	1	0	0	0	0	0	40.417	46	191	52	109	131	30	11	145	8.3	12	0	0	1	11.7	9.27284	1			0	1	2.73973
2348	0.6	0.8	118.338	4.7	0	0	2	52.93	1	0	0	0	0	0	40.417	46	191	52	109	131	30	11	145	8.3	12	0	0	1	11.7	9.27284	1			0	1	2.77808
2348	0.6	0.8	118.322	4.7	0	0	2	52.93	1	0	0	0	0	0	40.417	46	191	52	109	131	30	11	145	8.3	12	0	0	1	11.7	9.27284	1			0	1	2.79726
2348	0.6	0.8	118.302	4.7	0	0	2	52.93	1	0	0	0	0	0	40.417	46	191	52	109	131	30	11	145	8.3	12	0	0	1	11.7	9.27284	1			0	1	2.82192
2348	0.6	0.8	118.286	4.7	0	0	2	52.93	1	0	0	0	0	0	40.417	46	191	52	109	131	30	11	145	8.3	12	0	0	1	11.7	9.27284	1			0	1	2.8411
2351	0.8	0.8	84.9257	5.3	0	0	1	51.73	1	0	0	0	0	0	23.9046	33	150	41	92	103	17		93	6.6	13	1	0	0	10.2	1.35481	1	99	65.5	4	1	0
2351	0.8	0.8	84.3231	5.3	0	0	1	51.73	1	0	0	0	0	0	23.9046	33	150	41	92	103	17		93	6.6	13	1	0	0	10.2	1.35481	1	99	65.5	4	1	1.0137
2351	0.8	0.8	83.7603	5.3	0	0	1	51.73	1	0	0	0	0	0	23.9046	33	150	41	92	103	17		93	6.6	13	1	0	0	10.2	1.35481	1	99	65.5	4	1	1.96712
2351	0.7	0.8	98.2497	5.3	0	0	1	51.73	1	0	0	0	0	0	23.9046	33	150	41	92	103	17		93	6.6	13	1	0	0	10.2	1.35481	1	99	65.5	4	1	2.23562
2351	0.7	0.8	97.4869	5.3	0	0	1	51.73	1	0	0	0	0	0	23.9046	33	150	41	92	103	17		93	6.6	13	1	0	0	10.2	1.35481	1	99	65.5	4	1	3.34521
2351	0.7	0.8	97.1647	5.3	0	0	1	51.73	1	0	0	0	0	0	23.9046	33	150	41	92	103	17		93	6.6	13	1	0	0	10.2	1.35481	1	99	65.5	4	1	3.81644
2354	1	1	76.3782	4.5	0	1	1	69.14	0	0	1	0	0	0	29.7042	41	161	60	80	95	21		113	6.5	14	1	0	1	11.1	3.12494	1	129.5	78.5	0	1	0
2354	0.9	1	86.3211	4.5	0	1	1	69.14	0	0	1	0	0	0	29.7042	41	161	60	80	95	21		113	6.5	14	1	0	1	11.1	3.12494	1	129.5	78.5	0	1	0.712329
2354	0.9	1	86.3195	4.5	0	1	1	69.14	0	0	1	0	0	0	29.7042	41	161	60	80	95	21		113	6.5	14	1	0	1	11.1	3.12494	1	129.5	78.5	0	1	0.715069
2354	1	1	74.2391	4.5	0	1	1	69.14	0	0	1	0	0	0	29.7042	41	161	60	80	95	21		113	6.5	14	1	0	1	11.1	3.12494	1	129.5	78.5	0	1	4.04384
2354	0.74	1	91.0307	4.5	0	1	1	69.14	0	0	1	0	0	0	29.7042	41	161	60	80	95	21		113	6.5	14	1	0	1	11.1	3.12494	1	129.5	78.5	0	1	4.60274
2354	0.86	1	85.5304	4.5	0	1	1	69.14	0	0	1	0	0	0	29.7042	41	161	60	80	95	21		113	6.5	14	1	0	1	11.1	3.12494	1	129.5	78.5	0	1	4.68219
2355	0.9	0.9	86.8822	5.4	0	1	1	68.93	1	0	1	0	0	0	28.3455	41	180	48	119	81	13	73	96	6.2	21	0	0	1	8.9	2.67852	1	132.5	73	1	0	0
2355	0.9	0.9	85.8351	5.4	0	1	1	68.93	1	0	1	0	0	0	28.3455	41	180	48	119	81	13	73	96	6.2	21	0	0	1	8.9	2.67852	1	132.5	73	1	0	1.72603
2355	0.8	0.9	89.3552	5.4	0	1	1	68.93	1	0	1	0	0	0	28.3455	41	180	48	119	81	13	73	96	6.2	21	0	0	1	8.9	2.67852	1	132.5	73	1	0	2.89589
2355	0.9	0.9	84.7697	5.4	0	1	1	68.93	1	0	1	0	0	0	28.3455	41	180	48	119	81	13	73	96	6.2	21	0	0	1	8.9	2.67852	1	132.5	73	1	0	3.50411
2355	0.94	0.9	78.8177	5.4	0	1	1	68.93	1	0	1	0	0	0	28.3455	41	180	48	119	81	13	73	96	6.2	21	0	0	1	8.9	2.67852	1	132.5	73	1	0	6.38356
2359	0.8	0.8	77.1662	18.6	0	0	1	65.37	0	0	0	0	1	0	27.4179	38.25	196	35	125	298	36	98	110	7.1	15	0	0	1	15.7	9.50617	1	117.5	57.5	0	1	0
2359	0.7	0.8	90.6003	18.6	0	0	1	65.37	0	0	0	0	1	0	27.4179	38.25	196	35	125	298	36	98	110	7.1	15	0	0	1	15.7	9.50617	1	117.5	57.5	0	1	0.134247
2359	0.8	0.8	76.9689	18.6	0	0	1	65.37	0	0	0	0	1	0	27.4179	38.25	196	35	125	298	36	98	110	7.1	15	0	0	1	15.7	9.50617	1	117.5	57.5	0	1	0.364384
2359	0.76	0.8	78.3337	18.6	0	0	1	65.37	0	0	0	0	1	0	27.4179	38.25	196	35	125	298	36	98	110	7.1	15	0	0	1	15.7	9.50617	1	117.5	57.5	0	1	6.69041
2360	0.9	0.9	80.3775	3.9	0	0	2	60.3	1	0	0	1	0	0	25.7156	34.5	179	87	76	86	16	10	41	7	15	0	0	0		0.85037	1	113	74	1	0	0
2360	0.8	0.9	92.276	3.9	0	0	2	60.3	1	0	0	1	0	0	25.7156	34.5	179	87	76	86	16	10	41	7	15	0	0	0		0.85037	1	113	74	1	0	0.619178
2360	0.9	0.9	79.8517	3.9	0	0	2	60.3	1	0	0	1	0	0	25.7156	34.5	179	87	76	86	16	10	41	7	15	0	0	0		0.85037	1	113	74	1	0	0.934247
2360	0.8	0.9	91.8826	3.9	0	0	2	60.3	1	0	0	1	0	0	25.7156	34.5	179	87	76	86	16	10	41	7	15	0	0	0		0.85037	1	113	74	1	0	1.2274
2360	0.8	0.9	91.5737	3.9	0	0	2	60.3	1	0	0	1	0	0	25.7156	34.5	179	87	76	86	16	10	41	7	15	0	0	0		0.85037	1	113	74	1	0	1.70685
2360	0.8	0.9	91.3237	3.9	0	0	2	60.3	1	0	0	1	0	0	25.7156	34.5	179	87	76	86	16	10	41	7	15	0	0	0		0.85037	1	113	74	1	0	2.09589
2360	1	0.9	69.7125	3.9	0	0	2	60.3	1	0	0	1	0	0	25.7156	34.5	179	87	76	86	16	10	41	7	15	0	0	0		0.85037	1	113	74	1	0	2.13151
2360	0.7	0.9	107.285	3.9	0	0	2	60.3	1	0	0	1	0	0	25.7156	34.5	179	87	76	86	16	10	41	7	15	0	0	0		0.85037	1	113	74	1	0	2.14795
2360	0.8	0.9	91.0552	3.9	0	0	2	60.3	1	0	0	1	0	0	25.7156	34.5	179	87	76	86	16	10	41	7	15	0	0	0		0.85037	1	113	74	1	0	2.51507
2360	0.8	0.9	90.7508	3.9	0	0	2	60.3	1	0	0	1	0	0	25.7156	34.5	179	87	76	86	16	10	41	7	15	0	0	0		0.85037	1	113	74	1	0	2.99178
2360	0.7	0.9	106.216	3.9	0	0	2	60.3	1	0	0	1	0	0	25.7156	34.5	179	87	76	86	16	10	41	7	15	0	0	0		0.85037	1	113	74	1	0	3.5726
2360	0.8	0.9	90.3239	3.9	0	0	2	60.3	1	0	0	1	0	0	25.7156	34.5	179	87	76	86	16	10	41	7	15	0	0	0		0.85037	1	113	74	1	0	3.66301
2360	0.8	0.9	90.2145	3.9	0	0	2	60.3	1	0	0	1	0	0	25.7156	34.5	179	87	76	86	16	10	41	7	15	0	0	0		0.85037	1	113	74	1	0	3.83562
2360	0.8	0.9	90.0532	3.9	0	0	2	60.3	1	0	0	1	0	0	25.7156	34.5	179	87	76	86	16	10	41	7	15	0	0	0		0.85037	1	113	74	1	0	4.09041
2360	0.8	0.9	90.0185	3.9	0	0	2	60.3	1	0	0	1	0	0	25.7156	34.5	179	87	76	86	16	10	41	7	15	0	0	0		0.85037	1	113	74	1	0	4.14521
2360	0.8	0.9	90.0133	3.9	0	0	2	60.3	1	0	0	1	0	0	25.7156	34.5	179	87	76	86	16	10	41	7	15	0	0	0		0.85037	1	113	74	1	0	4.15342
2360	0.8	0.9	90.0046	3.9	0	0	2	60.3	1	0	0	1	0	0	25.7156	34.5	179	87	76	86	16	10	41	7	15	0	0	0		0.85037	1	113	74	1	0	4.16712
2362	0.9	0.9	90.3935	5.33333	0	1	1	63.29	0	0	0	0	0	0	34.4327	48	134	37	72	129	25	33	150	6.7	23	1	0	1	12.9	8.37037	1	141	70.5	4	1	0
2362	1.1	0.9	70.817	5.33333	0	1	1	63.29	0	0	0	0	0	0	34.4327	48	134	37	72	129	25	33	150	6.7	23	1	0	1	12.9	8.37037	1	141	70.5	4	1	0.208219
2362	1	0.9	79.4644	5.33333	0	1	1	63.29	0	0	0	0	0	0	34.4327	48	134	37	72	129	25	33	150	6.7	23	1	0	1	12.9	8.37037	1	141	70.5	4	1	0.210959
2362	1	0.9	79.3116	5.33333	0	1	1	63.29	0	0	0	0	0	0	34.4327	48	134	37	72	129	25	33	150	6.7	23	1	0	1	12.9	8.37037	1	141	70.5	4	1	0.484931
2363	0.7	0.7	87.8516	9.1	1	0	1	69.89	0	0	0	0	1	0	37.1154	49	182	45	103	120	34	6	112	6	17	0	0	1	11.8	4.23111	1	116	67.5	4	0	0
2363	0.7	0.7	87.6389	9.1	1	0	1	69.89	0	0	0	0	1	0	37.1154	49	182	45	103	120	34	6	112	6	17	0	0	1	11.8	4.23111	1	116	67.5	4	0	0.345205
2363	0.7	0.7	87.3728	9.1	1	0	1	69.89	0	0	0	0	1	0	37.1154	49	182	45	103	120	34	6	112	6	17	0	0	1	11.8	4.23111	1	116	67.5	4	0	0.778082
2363	0.7	0.7	86.945	9.1	1	0	1	69.89	0	0	0	0	1	0	37.1154	49	182	45	103	120	34	6	112	6	17	0	0	1	11.8	4.23111	1	116	67.5	4	0	1.47671
2363	0.8	0.7	73.7642	9.1	1	0	1	69.89	0	0	0	0	1	0	37.1154	49	182	45	103	120	34	6	112	6	17	0	0	1	11.8	4.23111	1	116	67.5	4	0	1.89863
2363	0.7	0.7	86.3863	9.1	1	0	1	69.89	0	0	0	0	1	0	37.1154	49	182	45	103	120	34	6	112	6	17	0	0	1	11.8	4.23111	1	116	67.5	4	0	2.39452
2363	0.8	0.7	73.2436	9.1	1	0	1	69.89	0	0	0	0	1	0	37.1154	49	182	45	103	120	34	6	112	6	17	0	0	1	11.8	4.23111	1	116	67.5	4	0	2.90685
2363	0.6	0.7	90.2877	9.1	1	0	1	69.89	0	0	0	0	1	0	37.1154	49	182	45	103	120	34	6	112	6	17	0	0	1	11.8	4.23111	1	116	67.5	4	0	3.32603
2363	0.6	0.7	90.2859	9.1	1	0	1	69.89	0	0	0	0	1	0	37.1154	49	182	45	103	120	34	6	112	6	17	0	0	1	11.8	4.23111	1	116	67.5	4	0	3.32877
2363	0.5	0.7	95.8655	9.1	1	0	1	69.89	0	0	0	0	1	0	37.1154	49	182	45	103	120	34	6	112	6	17	0	0	1	11.8	4.23111	1	116	67.5	4	0	3.33151
2363	0.7	0.7	85.7865	9.1	1	0	1	69.89	0	0	0	0	1	0	37.1154	49	182	45	103	120	34	6	112	6	17	0	0	1	11.8	4.23111	1	116	67.5	4	0	3.3863
2363	1	0.7	55.6918	9.1	1	0	1	69.89	0	0	0	0	1	0	37.1154	49	182	45	103	120	34	6	112	6	17	0	0	1	11.8	4.23111	1	116	67.5	4	0	3.50137
2363	0.8	0.7	72.9369	9.1	1	0	1	69.89	0	0	0	0	1	0	37.1154	49	182	45	103	120	34	6	112	6	17	0	0	1	11.8	4.23111	1	116	67.5	4	0	3.50411
2363	0.8	0.7	72.7715	9.1	1	0	1	69.89	0	0	0	0	1	0	37.1154	49	182	45	103	120	34	6	112	6	17	0	0	1	11.8	4.23111	1	116	67.5	4	0	3.8274
2363	0.59	0.7	88.7993	9.1	1	0	1	69.89	0	0	0	0	1	0	37.1154	49	182	45	103	120	34	6	112	6	17	0	0	1	11.8	4.23111	1	116	67.5	4	0	6.47945
2363	0.58	0.7	89.0359	9.1	1	0	1	69.89	0	0	0	0	1	0	37.1154	49	182	45	103	120	34	6	112	6	17	0	0	1	11.8	4.23111	1	116	67.5	4	0	6.90137
2363	0.68	0.7	84.034	9.1	1	0	1	69.89	0	0	0	0	1	0	37.1154	49	182	45	103	120	34	6	112	6	17	0	0	1	11.8	4.23111	1	116	67.5	4	0	7.68219
2363	0.67	0.7	83.4735	9.1	1	0	1	69.89	0	0	0	0	1	0	37.1154	49	182	45	103	120	34	6	112	6	17	0	0	1	11.8	4.23111	1	116	67.5	4	0	9.32877
2364	1.1	1.1	93.7225	4.6	0	1	2	44.61	0	0	0	0	0	0	31.4478	39	142	25	93	115	24	21	95	7	15	0	0	0	8.6	5.13704	0	126	81.5	0	1	0
2364	1.1	1.1	92.5734	4.6	0	1	2	44.61	0	0	0	0	0	0	31.4478	39	142	25	93	115	24	21	95	7	15	0	0	0	8.6	5.13704	0	126	81.5	0	1	1.75616
2364	1.2	1.1	82.9936	4.6	0	1	2	44.61	0	0	0	0	0	0	31.4478	39	142	25	93	115	24	21	95	7	15	0	0	0	8.6	5.13704	0	126	81.5	0	1	2.33151
2364	1.2	1.1	82.85	4.6	0	1	2	44.61	0	0	0	0	0	0	31.4478	39	142	25	93	115	24	21	95	7	15	0	0	0	8.6	5.13704	0	126	81.5	0	1	2.57808
2364	1.1	1.1	91.3276	4.6	0	1	2	44.61	0	0	0	0	0	0	31.4478	39	142	25	93	115	24	21	95	7	15	0	0	0	8.6	5.13704	0	126	81.5	0	1	3.68493
2364	1.2	1.1	82.0534	4.6	0	1	2	44.61	0	0	0	0	0	0	31.4478	39	142	25	93	115	24	21	95	7	15	0	0	0	8.6	5.13704	0	126	81.5	0	1	3.95342
2370	0.8	0.8	82.0926	8.7	0	0	1	56.56	0	0	0	0	0	0	39.6541	42.5	208	36	120	171	52	32	133	9.8	16	0	0	1	14.2	6.33802	1	146	79.5	0	0	0
2370	0.8	0.8	80.4705	8.7	0	0	1	56.56	0	0	0	0	0	0	39.6541	42.5	208	36	120	171	52	32	133	9.8	16	0	0	1	14.2	6.33802	1	146	79.5	0	0	2.8411
2370	0.9	0.8	69.7887	8.7	0	0	1	56.56	0	0	0	0	0	0	39.6541	42.5	208	36	120	171	52	32	133	9.8	16	0	0	1	14.2	6.33802	1	146	79.5	0	0	2.84384
2370	1	0.8	61.4406	8.7	0	0	1	56.56	0	0	0	0	0	0	39.6541	42.5	208	36	120	171	52	32	133	9.8	16	0	0	1	14.2	6.33802	1	146	79.5	0	0	2.84658
2371	1	1	80.0645	3.72439	0	1	1	62.43	1	0	0	0	0	1	26.5988	41.5	163	47	90	174	26	11	89	7.1	18	1	1	1	15	2.43926	1	125.5	74	1	1	0
2371	0.9	1	90.7349	3.72439	0	1	1	62.43	1	0	0	0	0	1	26.5988	41.5	163	47	90	174	26	11	89	7.1	18	1	1	1	15	2.43926	1	125.5	74	1	1	0.323288
2371	0.9	1	90.2247	3.72439	0	1	1	62.43	1	0	0	0	0	1	26.5988	41.5	163	47	90	174	26	11	89	7.1	18	1	1	1	15	2.43926	1	125.5	74	1	1	1.12603
2371	1	1	79.1057	3.72439	0	1	1	62.43	1	0	0	0	0	1	26.5988	41.5	163	47	90	174	26	11	89	7.1	18	1	1	1	15	2.43926	1	125.5	74	1	1	1.71507
2371	1	1	78.8807	3.72439	0	1	1	62.43	1	0	0	0	0	1	26.5988	41.5	163	47	90	174	26	11	89	7.1	18	1	1	1	15	2.43926	1	125.5	74	1	1	2.12055
2371	1	1	78.5157	3.72439	0	1	1	62.43	1	0	0	0	0	1	26.5988	41.5	163	47	90	174	26	11	89	7.1	18	1	1	1	15	2.43926	1	125.5	74	1	1	2.78082
2371	0.9	1	88.539	3.72439	0	1	1	62.43	1	0	0	0	0	1	26.5988	41.5	163	47	90	174	26	11	89	7.1	18	1	1	1	15	2.43926	1	125.5	74	1	1	3.81096
2372	0.7	0.7	99.6507	8.2	1	0	1	51.95	1	0	0	1	0	0	45.9522	56.5	206	52	140	132	14	8	238	10.5	17	0	0	1		11.283	1	111	63.5	0	1	0
2372	0.6	0.7	103.857	8.2	1	0	1	51.95	1	0	0	1	0	0	45.9522	56.5	206	52	140	132	14	8	238	10.5	17	0	0	1		11.283	1	111	63.5	0	1	1.33425
2372	0.9	0.7	72.6931	8.2	1	0	1	51.95	1	0	0	1	0	0	45.9522	56.5	206	52	140	132	14	8	238	10.5	17	0	0	1		11.283	1	111	63.5	0	1	1.64932
2372	0.8	0.7	83.8162	8.2	1	0	1	51.95	1	0	0	1	0	0	45.9522	56.5	206	52	140	132	14	8	238	10.5	17	0	0	1		11.283	1	111	63.5	0	1	1.65205
2372	0.8	0.7	83.8146	8.2	1	0	1	51.95	1	0	0	1	0	0	45.9522	56.5	206	52	140	132	14	8	238	10.5	17	0	0	1		11.283	1	111	63.5	0	1	1.65479
2372	0.8	0.7	83.813	8.2	1	0	1	51.95	1	0	0	1	0	0	45.9522	56.5	206	52	140	132	14	8	238	10.5	17	0	0	1		11.283	1	111	63.5	0	1	1.65753
2372	0.8	0.7	83.8114	8.2	1	0	1	51.95	1	0	0	1	0	0	45.9522	56.5	206	52	140	132	14	8	238	10.5	17	0	0	1		11.283	1	111	63.5	0	1	1.66027
2372	0.8	0.7	83.8098	8.2	1	0	1	51.95	1	0	0	1	0	0	45.9522	56.5	206	52	140	132	14	8	238	10.5	17	0	0	1		11.283	1	111	63.5	0	1	1.66301
2372	0.7	0.7	98.1452	8.2	1	0	1	51.95	1	0	0	1	0	0	45.9522	56.5	206	52	140	132	14	8	238	10.5	17	0	0	1		11.283	1	111	63.5	0	1	2.16712
2372	0.8	0.7	83.0439	8.2	1	0	1	51.95	1	0	0	1	0	0	45.9522	56.5	206	52	140	132	14	8	238	10.5	17	0	0	1		11.283	1	111	63.5	0	1	2.96986
2372	0.8	0.7	83.0423	8.2	1	0	1	51.95	1	0	0	1	0	0	45.9522	56.5	206	52	140	132	14	8	238	10.5	17	0	0	1		11.283	1	111	63.5	0	1	2.9726
2372	0.8	0.7	83.0391	8.2	1	0	1	51.95	1	0	0	1	0	0	45.9522	56.5	206	52	140	132	14	8	238	10.5	17	0	0	1		11.283	1	111	63.5	0	1	2.97808
2372	0.9	0.7	71.9554	8.2	1	0	1	51.95	1	0	0	1	0	0	45.9522	56.5	206	52	140	132	14	8	238	10.5	17	0	0	1		11.283	1	111	63.5	0	1	3.10137
2372	0.8	0.7	82.9592	8.2	1	0	1	51.95	1	0	0	1	0	0	45.9522	56.5	206	52	140	132	14	8	238	10.5	17	0	0	1		11.283	1	111	63.5	0	1	3.11507
2372	1.1	0.7	56.4273	8.2	1	0	1	51.95	1	0	0	1	0	0	45.9522	56.5	206	52	140	132	14	8	238	10.5	17	0	0	1		11.283	1	111	63.5	0	1	3.16986
2372	0.9	0.7	71.9194	8.2	1	0	1	51.95	1	0	0	1	0	0	45.9522	56.5	206	52	140	132	14	8	238	10.5	17	0	0	1		11.283	1	111	63.5	0	1	3.1726
2372	1.1	0.7	56.4241	8.2	1	0	1	51.95	1	0	0	1	0	0	45.9522	56.5	206	52	140	132	14	8	238	10.5	17	0	0	1		11.283	1	111	63.5	0	1	3.17808
2372	1	0.7	62.9411	8.2	1	0	1	51.95	1	0	0	1	0	0	45.9522	56.5	206	52	140	132	14	8	238	10.5	17	0	0	1		11.283	1	111	63.5	0	1	4.02192
2372	0.8	0.7	82.4309	8.2	1	0	1	51.95	1	0	0	1	0	0	45.9522	56.5	206	52	140	132	14	8	238	10.5	17	0	0	1		11.283	1	111	63.5	0	1	4.02466
2372	0.9	0.7	71.4888	8.2	1	0	1	51.95	1	0	0	1	0	0	45.9522	56.5	206	52	140	132	14	8	238	10.5	17	0	0	1		11.283	1	111	63.5	0	1	4.0274
2372	1.18	0.7	50.227	8.2	1	0	1	51.95	1	0	0	1	0	0	45.9522	56.5	206	52	140	132	14	8	238	10.5	17	0	0	1		11.283	1	111	63.5	0	1	7.65753
2372	1.64	0.7	33.7356	8.2	1	0	1	51.95	1	0	0	1	0	0	45.9522	56.5	206	52	140	132	14	8	238	10.5	17	0	0	1		11.283	1	111	63.5	0	1	7.66027
2372	1.22	0.7	48.2411	8.2	1	0	1	51.95	1	0	0	1	0	0	45.9522	56.5	206	52	140	132	14	8	238	10.5	17	0	0	1		11.283	1	111	63.5	0	1	7.66301
2372	0.83	0.7	76.8515	8.2	1	0	1	51.95	1	0	0	1	0	0	45.9522	56.5	206	52	140	132	14	8	238	10.5	17	0	0	1		11.283	1	111	63.5	0	1	7.66575
2372	0.81	0.7	79.15	8.2	1	0	1	51.95	1	0	0	1	0	0	45.9522	56.5	206	52	140	132	14	8	238	10.5	17	0	0	1		11.283	1	111	63.5	0	1	7.66849
2372	0.74	0.7	87.6966	8.2	1	0	1	51.95	1	0	0	1	0	0	45.9522	56.5	206	52	140	132	14	8	238	10.5	17	0	0	1		11.283	1	111	63.5	0	1	8.6274
2380	1	1	98.083	3.8	0	1	2	54.54	1	0	0	1	1	0	30.4176	43	193	50	122	85	21	71	94	6.1	12	0	0	1	8.8	2.90123	1	133	81.5	0	1	0
2380	1.1	1	86.7909	3.8	0	1	2	54.54	1	0	0	1	1	0	30.4176	43	193	50	122	85	21	71	94	6.1	12	0	0	1	8.8	2.90123	1	133	81.5	0	1	1.00822
2380	0.9	1	109.862	3.8	0	1	2	54.54	1	0	0	1	1	0	30.4176	43	193	50	122	85	21	71	94	6.1	12	0	0	1	8.8	2.90123	1	133	81.5	0	1	1.98904
2380	1.1	1	85.7515	3.8	0	1	2	54.54	1	0	0	1	1	0	30.4176	43	193	50	122	85	21	71	94	6.1	12	0	0	1	8.8	2.90123	1	133	81.5	0	1	2.72329
[truncated: 2,156 more rows]
